# Supplementary material for: Construction and analysis of a high-density genetic linkage map in cabbage (Brassica oleracea L. var. capitata)
Source: BMC Genomics. 2012 Oct 3;13:523. doi: 10.1186/1471-2164-13-523 (PMC3542169; doi:10.1186/1471-2164-13-523)
Supplement: Additional file 1 — Details of the positions, genetic distances, names, types and sequences of all the markers for the linkage groups on the cabbage linkage map. [file 1471-2164-13-523-S1.xls]

## Sheet: Sheet1
LG	Position	cM	Marker Name	Marker Type	Forward Primer	Reverse Primer
C01	1	0	BoSF1331	SSR	ACTGGGCTGGCTGCTAAATA	AGAAATGCGCGTTTTTAAGG
C01	2	12.299	BoSF302	SSR	CATGCGGAAGCATTTGAGTA	CCGATCGAGCTCATGATAAA
C01	3	17.864	snap980	SNP	CATGAATGATTTGAACAATTGACCCATTAAGC	TTCAGATGAAGAATTATTGTACCAAACTCAAAAACG
C01	4	20.071	BoE106	SSR	ACAGATGGGGCAAGGCTAACG	CTATACACGGACGGACACAACGAG
C01	5	21.276	snap900	SNP	GGTGTGAAGCCTTTGTTGTCTTCATTTTACC	TTTGAAAATCATTATATGTTAGTGCAGGATGCAAA
C01	6	22.131	BoSF912	SSR	CTAGATCGCCTGCAAAGAGC	AATACGGGGAGGTAACTCGG
C01	7	25.152	snap518	SNP	GGCCTCCGAGAGTAAATTCATCCGA	GGGCAAGACGACTCCTGTGGTTGTAGTA
C01	8	27.474	snap1007	SNP	GAACTCGTGATTATGCATGATCTGCTGC	ATCTCCTCCACCAGCACGTTCCACT
C01	9	28.001	BrBAC019	SSR	GACTTTTGTCCCTTTCCCAA	TAAGCACAAACCACACCCAA
C01	10	29.396	BrBAC004	SSR	AAACGTGAAAACCAACTCGC	GTGTTGGCTCAGGGCATTAC
C01	11	29.848	snap539	SNP	CCGCATCTCTTGCATAGGAGTTCAGC	CGCGAGTGGAACGTGGAGAAAGTC
C01	12	32.717	BoSF1993	SSR	AAAAGACCAGAAGCTGAACCTG	CGAACCGACCCAATGATTTA
C01	13	32.857	Ni4B10a	SSR	GTCCTTGAGAAACTCCACCG	CCGATCCCATTTCTAATCCC
C01	14	34.829	BoSF1845	SSR	CCCTACCGTCTCTTCTTCCC	ACGATTCCAAGGCAGCTCTA
C01	15	35.818	snap1848	SNP	AACCACTGAGTGAGTACCACCTGCAACA	CCTACGCGTGGGGTATAACACTTTAATGCT
C01	16	36.259	BoSF1207	SSR	CGACGCTAGACCAAGGTTTC	GGAAAACCTTCTGCCAATGA
C01	17	36.32	BoE041	SSR	CTTGGCTAGGGTTTTGGTAT	ACTAGTCCCGAGGTTATTGTTT
C01	18	37.449	Ni4B10b	SSR	GTCCTTGAGAAACTCCACCG	CCGATCCCATTTCTAATCCC
C01	19	38.619	BoSF1469	SSR	AAAAACAAAAAGCAAGGGGC	GAGCCAAAACAGCAATCACA
C01	20	39.046	BrSF257	SSR	TTTGAAACATGCCCATCTCA	GCAGGCTACCATCAAAGCTC
C01	21	39.047	sNRE30	SSR	CCGAGTAGTGATGCACCAAA	AGCAAGAAGAGGCTCACCAA
C01	22	39.433	snap597	SNP	CGAATGCCGATGAGGATATGAGACATG	AGTGATCTGTGAATATTCAGATGAAAACATCAAAA
C01	23	39.546	snap940	SNP	CCATGAGACTTAGCTCCTCTAGACTAGTGGCTGTT	TGACATGTTTGGATTGTATTCCCAACCC
C01	24	40.281	BrBAC015	SSR	AAGGAGAGCTGAGACGTTGC	CCGACGGTCAATATTCCATC
C01	25	40.461	snap780	SNP	TGTGGGGAATGGTGAATCAATCAAACTC	CACTTTTGCGCCATGGGAACTGA
C01	26	41.646	snap512	SNP	TGGACAGGACAAGTGAATCTCTCCCGT	TCCATGACATGGCTCTTGAGAGCGT
C01	27	41.74	BrBAC002a	SSR	AAGGTCAACACCCACAGGTC	TCCATCTCTCCTCTGTGGCT
C01	28	42.213	snap511	SNP	CATGCAAATTTTATACTAAAATGCTTTAGAGAGCTA	CTCGTATGACACTCGAGGTGTGTATGCATATTAA
C01	29	43.206	BoSF1229	SSR	ATGGGCACTTGGTGAATTGT	ATCGGGAACTCGGAGGTACT
C01	30	43.39	snap779	SNP	CAAGGAGCTTCCCCAAGTCGTCTCC	ATATCGTTGGCCCAAAAGTGCATAAACTG
C01	31	45.682	snap1666	SNP	TTGGCTCTGTCCGAACCATATCTTCAAA	TCACTTGATCTACAACCACCAAGCCAAAGTA
C01	32	46.618	Ra3E05	SSR	TTCTCATGCTCCAACCACAG	GTTTCTTCCAAGCCAAGCTG
C01	33	46.647	snap1665	SNP	AACCTTCTACAAAGGCGAATTTGTTAGGACAATA	GAGTTACGTATATTGTGGACCTGATGATAATCATTG
C01	34	47.355	BoSF2285	SSR	CCTGCGATGTGAAGAAGACA	GAACCAGTAGCTTCCCTCCC
C01	35	47.587	BrSF626	SSR	TTCTTCCAAGCCAAGCTGTT	TTCTCATGCTCCAACCACAG
C01	36	47.664	BoSF2345	SSR	GCTCCGATGATCACGATTCT	CTTCATCCCCTCACCACACT
C01	37	48.366	Na12H02	SSR	CTATGGTTCATCTTTCGCCG	GCTGCACATCCATCTCTCG
C01	38	48.828	snap563	SNP	CTAATAACCTTGGAGATGGGAGTCTCAGCA	TGGTGGAGCAGGCAAGGCACTT
C01	39	49.071	CB10369a	SSR	CATTCACAGGACCAGAGC	CAAAGCCAAGACAACCAT
C01	40	50.273	snap564	SNP	GAAAATCCGTCACCAGCCTCTTCGAT	CCTACGACACGTTTCTTCAACGCGA
C01	41	50.506	CB10369b	SSR	CATTCACAGGACCAGAGC	CAAAGCCAAGACAACCAT
C01	42	50.718	BoSF2445	SSR	CGAAGACATAGCCTTCTCCG	GCGCAAGAGGCGAGTTATTA
C01	43	51.468	snap311	SNP	GATCTCCGAGCTTCCTTCCCTCGA	AATGGGTTTGACCCGACCCGAGTAT
C01	44	52.626	snap1649	SNP	GACAATTCATCCAAAACACTTATCAAATAAAAAACA	TGGTTTGGGTCAAAAGCTTAAGTTATGATGTG
C01	45	53.296	BoSF1597	SSR	TTGCCAGCTTCAGACCAAG	CGATTGGAAGATCTCAGAGGA
C01	46	54.116	snap310	SNP	GCTGAAGAACGGAGAAGAGACGAAGTG	TAGATCTCCCACACGCTCTCTACGTCTGA
C01	47	54.721	BoSF063	SSR	GAATGTTTCCTCTGCTTGGC	TCAAAATCAGGAGAATCGGG
C01	48	55.256	snap1196	SNP	CACCGTAGAGGATATGATGCGGATGTATT	CTCCTTTCCTTTCTGAGCTGACATTTTCAGATA
C01	49	55.36	Na12E01	SSR	ATTCCATGACTCCATTGTC	AAATCCCTTGTCTCTGTCG
C01	50	55.827	BoSF2648	SSR	GTTGCGATACGGAAGGAAAA	CAGAGTCCGTTCCCCTATGA
C01	51	56.485	snap1195	SNP	CGGGCAATGACAAATAATGTTTTACGAGT	TGAAACCTTTCTCCATTAAATCTTGAAGCTGTTT
C01	52	57.556	snap088	SNP	ACCTATGTGGTTGATACTCCACGTTCCAGA	ATTCCGGTAAAACTCGTAGAGTGAGAGGGAG
C01	53	58.082	snap1192	SNP	TCACAGGTCTTTTGATTGAGAAACTTGGTAAGT	GAAAGTTCTGGAATATTGGTCAAGCCGG
C01	54	58.132	BoE341	SSR	GACTTTTCGGCCCTGCTCTTG	TGTGGTGCTTCTGCGTTTGTTT
C01	55	59.404	CB10517	SSR	GGGAATATGTGGTCCTCC	GCATCGAAGCAGTGAGTT
C01	56	59.746	snap1191	SNP	AGCTTCGTACTGTTGGAGTATCGAGTGTAAAGT	CACAGCATCTGGATTTCAAGGATTATGACC
C01	57	60.656	cnu235	SSR	CAACCACATGAGATTGGTTTAGTT	GAAATGGTTTTGGAGCGGTA
C01	58	61.333	snap610	SNP	TCATCTTTTCCATATCTATCATCTTATTAGTCAGCA	TCCGAAGTGAGCTCCTCCAGAGACAC
C01	59	62.556	snap1739	SNP	TGAAGAGAAAGCGGCGTGGAATAACA	ACATATGAAGAATCAATCTTGAGAAAACGAGTGAAC
C01	60	62.665	snap338	SNP	GCTTTCCCAGCCAAGTCTTCTTCGGT	TAAATGTCACTTCCAATCCACAAAACTAGCAATC
C01	61	63.984	BrSF372	SSR	CGAGGGAAATACCCATACCA	GAGAAGATGTTCCCGAGGTG
C01	62	64.647	BoSF1147	SSR	CCCCATCGTGTTTACGATTC	GCGTGGGTTCAATTACCACT
C01	63	65.711	BoSF130	SSR	AAATCCAAACCCACAACCAA	CCCATCACAGAGGCAAGAGT
C01	64	66.073	BoE188	SSR	CGACGATGGCGAGGAAACA	CACATAACCCAAATACCCAAATCA
C01	65	66.427	Ol12F11	SSR	AAGGACTCATCGTGCAATCC	GTGTCAGTGGCTACAGAGAC
C01	66	66.883	BoSF1426	SSR	TGAAGCTGTCCTTGTCGTTG	AAGGGCAGTTGGCTAGGTTT
C01	67	67.672	snap1693	SNP	ACCATATAACCACTGAGTCATTTAGAAAAAGCACA	CCAAAGTTTCCTCCACGATAGAATGGAATC
C01	68	67.945	CB10374	SSR	ATGGTGACGAGTTGGATG	CCTCGTCTGGAATCTCCT
C01	69	69.56	snap127	SNP	GGGATGATATCGTTTGGAAGGCCTTAGTC	TAGAACCCACATCGGGGTTACTTGCA
C01	70	70.28	snap063	SNP	AAGGTGATGGATGCCGCAAAACCT	TTCTTCTTCAAGGAGCTCCGTAATTGAGTTG
C01	71	70.947	BoSF1923	SSR	TATTGGCAAAACTGAGGGCT	GATACGACCCGTGTTTGGAT
C01	72	71.273	snap157	SNP	ATATACAAACGATCCCGTTTCGCAAGGA	AATAACAAATCCATTTTGTCGTGACTTTGCTG
C01	73	71.662	snap1910	SNP	GTGGAATTGGTGAGGCTATGGGAACA	ACCTCTTTAGTTGCAAACAAGTCTCCACCAG
C01	74	71.677	snap062	SNP	CTCGCGCAGTCTCACCTTCTTGCT	ATTAGACAATACTGCGGACCAGTCAAAAGGA
C01	75	72.049	BrSF686	SSR	ATATTGGGGGTCCTGGAGTC	TTCTCCTTGCTTGTGCCTTT
C01	76	72.343	FITO499	SSR	tctttcatcacatcaacacaa	atctgccaccgcaagccc
C01	77	72.447	CB10358	SSR	CGACACAAGAACCGAGTC	CGCATTATCCTCGTCATC
C01	78	72.738	BoSF1961	SSR	TGGCTCACGAACTTCAAACA	GCTGTTCATACCTCAACTCGG
C01	79	73.032	BoE607	SSR	TCTATTCACAACGATTCAACTAAC	CGGTACGGCTGGCTCTT
C01	80	73.514	BoSF1822	SSR	ATTGGCGAACCTACATTGCT	GTGGGTTTGTTGAGGAGGAA
C01	81	73.717	BrSF178a	SSR	CCGAGTAGTGATGCACCAAA	AGCAAGAAGAGGCTCACCAA
C01	82	73.717	BrSF178b	SSR	CCGAGTAGTGATGCACCAAA	AGCAAGAAGAGGCTCACCAA
C01	83	73.943	BoE821	SSR	ACAATCACAATGGGTTACG	CTTCGGCTTGGAGTGTC
C01	84	74.458	Na12C08	SSR	GCAAACGATTTGTTTACCCG	CGTGTAGGGTGATCTAGATGGG
C01	85	74.46	CB10258	SSR	ATGATGCCTAGCATGTCC	AAGCTAAAGCGAAAGAAGC
C01	86	74.721	BoSF154	SSR	ACCTCGTCACCACTGTTCCT	GCTCATCTCCGACTCACCTC
C01	87	74.78	BoE590	SSR	AGGAACCGGGAAGGAGAAGAAGTG	ACCGCGCTAAGCTACCATTGACGA
C01	88	74.796	BoE407	SSR	GTCTCTTTCTCGGCTGTGATGT	CTAGCTCCGATGACTCTGAAACTT
C01	89	75.031	snap1557	SNP	TTTGCAAAGCAGAGTAGTGAGAGGTCGAA	CATGGAAGTCTTTATGGACGACTTTTCCG
C01	90	75.261	BoSF2289	SSR	GAGGAAAGAGAGAGTGGGGC	CGCCCAAAACTTAGTCCAAA
C01	91	75.497	BoSF2602	SSR	CAGAATACCCCTGCACGACT	CATATCGGCTTCTCCAATCC
C01	92	75.564	snap318	SNP	GCAGCCCGAAAAGTCCGCAG	AGGGATAGGGCGATGTGATGGAGG
C01	93	75.855	BoSF1800	SSR	ACGGAGTAGAGGCAGCAAGA	AGGAGCTGCCATGTTGTTCT
C01	94	76.167	BoSF2858	SSR	CATCAACCTTCTTTAGCCGC	AAGGAGCAGGGAAGGAGAAG
C01	95	76.227	BoSF050	SSR	TGTACGTGCACCACGTTTTT	CTTCGATTACTCGGTGGCAT
C01	96	76.328	BrBAC007	SSR	AAGAGGGCTGACCTTGTACG	TGTACACAAATGCTTCTCTCTCTTT
C01	97	76.625	BoSF2425	SSR	CAGCTTCTGGTGATGCGTAA	CCAAGAAAACAAACGGCTCT
C01	98	76.839	snap315	SNP	CCCAAAAGCCAGGTAATGAACTCCCT	CAAAAAGATCAAAGCCTGCAGGGTCA
C01	99	77.317	BrSF379	SSR	TGAAAACACTGCGATTGAGC	TGTCAAATCAGACAGCCTGG
C01	100	77.843	snap238	SNP	GGAACTTCTTTCTGTTTGAAATTTTCTTATCCGAC	CAATGAGAACAATGAATAAATAAACAAAAAGACAAC
C01	101	78.172	snap1668	SNP	AAGAGGAGGATGAATGAAGAAGAAAAGTTTTTGATA	ATGCTTCGTTATGCTACATATCCTCGCAACT
C01	102	78.304	snap249	SNP	GAGTTTTCAATCGAATTAGATCGAGCTGCA	GGATTGCAGTCTTCGCCTGCAACTTAT
C01	103	78.564	snap1065	SNP	AGACTATGTCTCTTCCAATATGAACACCATGCA	TAGTTGGCAAAACAACAATATTGTGAACAACAAA
C01	104	78.886	snap168	SNP	TGCTGTAGATCAAGAAAAGATTATTGCAATTCCAG	TTGGCATGATGCATACGCAATGACTT
C01	105	79.018	snap426	SNP	TCGGTCGAGTTTATCCCTTCGTCG	TTGATCGTATAAAACGGCAACGTTTAGCTG
C01	106	79.442	snap485	SNP	TTTGATCCCCTTGGAAGCACATGGT	GCTTGCGGAGATTATTGAGCAGGCTAA
C01	107	80.005	BoE860	SSR	AGGCGTCCGTCTACTTGTCTTTTA	GAGCGAGTAGTGGGTTTCTTCTTG
C01	108	80.413	snap633	SNP	GGCTGGTGTGCCAAGGAAGACG	AGTAGTTGTACACAAAATCAGTGGCGAGTGAAA
C01	109	80.987	snap048	SNP	CATTGGATACCACCCTCTCGCTACTAAGCT	AGGGCTCTGGTTGACCAGGATGAGA
C01	110	81.257	snap049	SNP	GGGACACGTGTCGCGAGTTCG	TTGGTTTTCTCTTTCTCGGCTTTGGTTTTA
C01	111	81.698	BoE121	SSR	AGGCCTTATTCTTCATCC	GTTTCCCTCTCACAATCC
C01	112	82.148	BoSF274	SSR	AGGCACACTTGTCCTTCGTT	GATGTGGTGGAGGAGCTGAT
C01	113	82.428	snap1617	SNP	TCCTCTAGTAGCTAGTTTAGAGTTCCTATCCTAACA	CAATGGTCCAACCCTTTGATATTCCTAAGGT
C01	114	82.753	snap634	SNP	ATCAGTTTCGTATCTTGCAGCGTAACCTATATCC	GGTAAAGTTGACTATTGTCCCCCTTGCAATT
C01	115	83.464	snap128	SNP	GCGGACCTTACAAACCGAGACCACTCT	GGTGGTTGGACCTTGTTCTTGTGCA
C01	116	83.745	snap262	SNP	ACCTTGATGCTTTTGCTCTTTTCTGCCT	GTTATAACTGGCTTCCTTCAACTGAACAAGGTTAAA
C01	117	84.048	snap365	SNP	TAACTCGATTGTGTGCAAACCTAAACCACC	TGGCGTCTAGAAAGAGACGATAAGTTAATGATGA
C01	118	84.919	snap1969	SNP	TGGCATGAGTCGCATCTAGAGATGGAGT	ATTCTGGAACACTATGTCTGTGCGATCAAAA
C01	119	85.611	snap250	SNP	GTCCCAAATCTTCAGATTCGTGCCA	CTGATCAAGCTGTGGGATCTCGAAGAAG
C01	120	86.291	snap169	SNP	CAGTCTCTGTGAATTCCACACCTTCACGT	ACCTGATCTTTCATCAAATCGGTTCTGTTTTT
C01	121	86.464	snap1336	SNP	TCAAGGATGCTTTCAACTCGCTGAGA	CTTCCCGTCAAACAATCACCTCTCACA
C01	122	87.439	snap253	SNP	TTAAACGTCCTAGCGAGCTGATCCCTG	CGAGACAGAGATGCCCATCGACG
C01	123	87.734	snap1655a	SNP	TTATAATGCATTTTTTGCTAGAAGATGTCCCATAAA	GGGCATAAGACTTTGTAAAGACTTCGTGGG
C01	124	88.89	snap1655b	SNP	TTATAATGCATTTTTTGCTAGAAGATGTCCCATAAA	GGGCATAAGACTTTGTAAAGACTTCGTGGG
C01	125	89.66	snap138	SNP	GCAGACCTTTTGGAGAAAGAGTGGCAC	AGAGTTTGTGGGTGTGGAGTAGGTGGG
C01	126	90.14	BoSF2598	SSR	CACAAATCGCATAACCTCCA	CAAGTTGGCCCTTGGAAATA
C01	127	90.944	snap167	SNP	GCCCCATTCTTCCACATGCAACAC	GGATGCTGAGCAGAGGAACCAAAGATC
C01	128	91.902	snap1795	SNP	TACTGAACCAGAATTGAACCGAGAACCAAA	TCCGGTTCGGTTCCATTTTTCAGATAA
C01	129	93.18	snap1805	SNP	CCCGAAGATCACCCGCGAAAA	TGGGTGCCTGAGGGTTGTCGTAGTAG
C01	130	94.988	snap1054	SNP	CAGATCCGATCTCACTCCGATTCACTC	GATCCTGTTCTTGCACTGTACATCCGTCTT
C01	131	98.522	snap339	SNP	AGTCATCTGAATGAGGAAGATAAAAGAGTTTGGGT	CAACCACAAATTTAGGTTCCTCTCTACTCTTTTCTG
C01	132	99.454	BoSF254	SSR	TATGCGGGACGGAATTTTTA	TGGGATTCTTTTCATTCTCCC
C02	1	0	Ni4D12	SSR	ACCACCATCCACAGAGTTCC	GCAGGACAGACTGAAAGCG
C02	2	7.48	BoE483	SSR	CACGATAACCGGCTCCAGAA	ACATCGGTTTGAAGTGACG
C02	3	38.888	BoSF2294	SSR	CACCATCGTTTCTGTCCCTT	TAACCACACCTTCCGTTTCC
C02	4	41.919	snap379	SNP	CGAGGGAAACGGTTACAGCAACGA	GCGAGTACTAATAATGGCAACGGTCTTGC
C02	5	45.953	snap380	SNP	GTGCCTTACCATACAAGGAAGTTCGCA	AAACCCTAGTCTCTCAAGCACTTCTCTAGCCA
C02	6	49.351	BoSF2294a	SSR	CACCATCGTTTCTGTCCCTT	TAACCACACCTTCCGTTTCC
C02	7	50.86	BoSF2294b	SSR	CACCATCGTTTCTGTCCCTT	TAACCACACCTTCCGTTTCC
C02	8	51.992	BoSF2447	SSR	CGAGAATCTCATCTGGCTCC	TGCATGACTAATGCTTCGGA
C02	9	57.756	BoSF2552	SSR	GAAATGGAGTAAATATGTTACGGCTAA	TGCAGAGTGAAGTGGTGAGG
C02	10	59.861	BoSF1425	SSR	TTTTATGTTTCGGCACATGG	CCCTGCGAGCCTACAATAAG
C02	11	66.777	snap1801	SNP	AAATCATGCAAGTAATAGTTCGGTATTAAACTCACA	CACATATTTGCCCACACAAATCTATTCACGT
C02	12	68.747	BoSF2479	SSR	GAGGAAATCACCAGGCAAGA	TGCTCCTCTCTATCATCTCCG
C02	13	77.197	BoSF1167	SSR	TTCGTTCCTTCGTTCATTCC	AGGTAGTGGAGGAGGTCGGT
C02	14	83.845	BoSF203	SSR	CTGTAAGAGGCTGGACTCGG	TTCAAGCGCCACTTTTTCTT
C02	15	88.217	BoSF239	SSR	TGTGTGGAACAGTGTTTGGAA	TCTCTGGCTCTCTTTCGCTC
C02	16	97.614	BoSF1037	SSR	ATTACCCATCCCACAACGAA	TACCTTCTTCAGCACCCGAT
C02	17	102.818	snap568	SNP	GAGGAAGAAGAAGAGAGTGACGATAGAGATACAGTT	TAAGGGGAAAAGCCGAAACACTAAAGCA
C02	18	103.903	BoE162	SSR	AGCAGCTTCGTTCAATCTCC	CGGCAGCGTATACCTTCACA
C02	19	104.38	BoSF108	SSR	TGATGTGAGATCTTGATGGGTC	TCAACCCCATGTAACCACAA
C02	20	105.454	snap149	SNP	TTTTCGAACCTGTCTCAAACCAAAAGTCC	TGAGCGGAGCTGCTCTGATGGAG
C02	21	106.187	snap567	SNP	AGGTGATGGAGATGCAAGAGTGTTCAGAA	CATCTTTCCCCCAAGTTATATTTATAACCCTCCATA
C02	22	107.696	BoSF2615	SSR	CGTTGTCTCAAATCAATGGC	TCATCCATTATCATCGGGGT
C02	23	108.215	BoSF2725	SSR	CGATTGTTGGGTCTCAAGGT	CGCAAAGGCAAGATTTTGAT
C02	24	109.292	BoSF2250	SSR	AACCAAACAACAAGCCAGGT	GCAGGAATGCGAAACCTTTA
C02	25	109.942	snap216	SNP	CAAAAACTTCACTTGCAACAAGTAATTCTCGTC	TCGACACCATCTGCTATTGCGTCATC
C02	26	110.994	snap214	SNP	AAGCCGTGTCTCCAAATCCACCCT	TCGTTTTTGCTCCTAGGAACTCAATTCTCC
C02	27	111.753	snap177	SNP	GCATCCTCTAACCCAAACGATATAGAGGACA	TTACATAAGCTAATGGGTCGGAATTGAGTCATC
C02	28	112.392	snap673	SNP	AGCTCTCTTCACCGCGAGATAAGATGC	AAACCATGACACCTCGCAACTAACTAAGTGAA
C02	29	113.168	snap229	SNP	TCTTTAGGACAGAAGCTGCTAAGAGGTGCAG	GCTTGAATCTCTTCCACTCCCACGC
C02	30	113.621	snap230	SNP	GTAAAAGAAGCTTAGTGAAAGATTAGACTTTTGTCC	CTATCTCGGTTCCTCATTTACTCAACCCTTTG
C02	31	114.334	Na14H11	SSR	GGATGTTTTCACAGACCCTG	CTTTGCAGGTATGAACACGC
C02	32	114.887	snap178	SNP	CCTTCTTTGCTTCAACTGATAAAAACTAGCGA	ACAGAGAAGAGACTCTACATTGATCAAACGAGAAGA
C02	33	115.729	snap176	SNP	CTGAGAAGATCAAGGGGATGTGGATACGT	TCCTCCAAGGTCTATGTTCATCGTCCAG
C02	34	116.262	snap432	SNP	TCCAACAGTGCAATTTACTGCGAACGTA	TTGCTCGTTGTCTGATAGTTTTCTGTAGCTGAC
C02	35	118.087	snap403	SNP	CGTCTTTCAACGTCAGAGCCCTCCAT	TGCTTCTCTAGAACTGTTGCTGCAAGAGAAA
C02	36	118.529	snap762	SNP	GGTAGAGTTAAGAGGGAGGGAGTGGAGCA	TCTCGCGACGAAACTCCACATCCT
C02	37	119.153	snap603	SNP	GGGGAGCTACCAAGAAGTTTTCTAAACCGT	TTGTTTGTGGAGAGATCAAGTAGCTGAAGATTAGAG
C02	38	119.725	BoSF2079	SSR	TCAAAATTAGATATTCAACGTAAGAAA	GGATTACCATGGTTAGGGCA
C02	39	120.15	snap1017	SNP	TGAATCATGCTGTCATCTTTTGCCAGG	TCCTAGCAGAATTTGTGGCTGAATTCTCC
C02	40	120.736	snap877	SNP	TTAATGGCTGTGTTCCGGGCGA	ATCTCGAGCAAATCTCCTTAGCAAATCCC
C02	41	121.198	snap467	SNP	CAAGACTTGTCCATGTCACTCCACCAC	AGGGTTTTTATTTAAGACATGGGTTTTGATGTTTCT
C02	42	121.458	snap1020	SNP	ACCTCTTTAATCAGGCGTTGTTAGCCGT	CAAACGTCATGATTGTGGTACAAGCTCATC
C02	43	121.682	snap1026	SNP	GCTTTCGTTTGAGAACATCTCTCAGATCCCT	TAAGGTCCAAAGAAGATCGAAATTAGGGTATCAAG
C02	44	121.967	snap781	SNP	AGCGAGGATCAAAGACGAGTTGAAGGAT	CGAGGAAGGAACCGCATTATCAAGCT
C02	45	122.346	snap1098	SNP	CCCATGAAAATTGCGATAATAGAAGAAAACTGTC	CACCCAATCCGTCTAGGTCTGGCA
C02	46	123.093	snap1783	SNP	CGGGTAAACAGTGTCGATTGACGTTTAGA	GCTAGCTCCCTGTGAATTCGATCCCTAA
C02	47	123.532	snap1197	SNP	GAAAACGTTACGGTACTGGCTTCCTTCTAAT	CCACTAATGGAGAGGGATCTTTGCCCT
C02	48	124.005	snap493	SNP	CGATTGGCGAAGGTTGATTTTTCG	AACTCTCACTCATCTTCACTCTAGTGCGAATCA
C02	49	124.43	snap492	SNP	CGATGACGGTATGATTGTCTCTGATCGTT	TCTTCAACACCAGCTTGGCTCTCAACTT
C02	50	124.779	BoSF2242	SSR	TAAGCAATGGTGCGAAACAG	GCGAGGGAACTAGTGCTGAC
C02	51	125.034	BoSF2279	SSR	TTGGTGAAGCGGTAGCCTAT	TGAAGTCACCCTCAACCCAT
C02	52	125.099	snap198	SNP	TCCCATTGAGCGATGGTTCTCCAC	TCTCCTTTATCCTCCATGTTTGAGATTTTCTTGT
C02	53	125.308	BoSF2745	SSR	GATCGGTTAGATGGGAAGCA	TCGATTTCCGTTCAAATTAGG
C02	54	125.318	BoE068	SSR	AATCTTCGCCGCTGTTTAGTAGTG	TCTTGAGCTTCTTTTTCCCAGTCT
C02	55	125.324	BoSF2007	SSR	TTGGTTGAGACTTTGCTTTTCA	AACAGTCCCATTGATCCTGC
C02	56	125.455	snap1975	SNP	GGCTGTAATTTCACATGGCTTTTAGGTCAG	AGATTCGAAGGACACCTAAAGTCTAAAATGAATTTG
C02	57	125.747	Ol09A06	SSR	TGTGTGAAAGCTTGAAACAG	TAGGATTTTTTTGTTCACCG
C02	58	125.819	BoSF1275	SSR	CGACGACAGATGAGGTCTTG	ACAATAAGGGTGTGGATCGC
C02	59	125.932	BRAS011	SSR	TGGGACGTAGTCAGTCAACAA	CCAAGTGCGAGAAGAGGAAG
C02	60	126.023	Ni2C12	SSR	ACATTCTTGGATCTTGATTCG	AAAGGTCAAGTCCTTCCTTCG
C02	61	126.182	BoSF996	SSR	GAGACCTGGGATGAATGGAA	ACATAAGCGCAAGCCAAGAC
C02	62	126.325	BoSF1905	SSR	GCTTAGGATTGGTTTGATTGAA	CCATTAACACCCGCTTCCTA
C02	63	126.438	BrSF556	SSR	TCTAGTGTTATTCAACTTTCAAGGATT	GCTCCATTTCTTGTGTCGGT
C02	64	126.671	snap278	SNP	CGTTATGGTTCCTTGCCAGCCTCCTA	TCCACAAATTTTCTTGCGCAGTCAGTC
C02	65	126.878	snap144	SNP	GGACACCTCTGGACTTCTCAAAAGGAAGA	TCCATGTGGGCCTGTAGACTAATGGATAGA
C02	66	126.921	snap263	SNP	GCTGATCTGAGACCTTATCTTCCAAAAGATCG	AAATTGGAGGCTATCACGAGAGAACTAAACACAT
C02	67	127.184	snap130	SNP	TTCGCTCTCTAGTTTTATGGGCCCGA	TCACATAGAAAATTGTACAAACCAAGCCGAAC
C02	68	127.259	snap276	SNP	GTGATGGAAGCGGTACTAGCGAGGGT	CGCATCTCGCGCCAACATCTC
C02	69	127.441	snap489	SNP	GCCTATCTCCTCCCTCGTCCCTAACC	AATATGGATGTCCAATTCCATGATTCTCACC
C02	70	127.89	snap406	SNP	GAAGACACACTTCTGTTGACCGGCA	TGTAGTATAGTGGCTTCAACTCGAAATCCCCT
C02	71	128.089	snap604	SNP	AGAGGATCACCCGTCAAGTGTGGCT	CTCTCAAGGTTAGCTCATGTCTCCGTCG
C02	72	128.993	snap1263	SNP	CGGTTGTGTGGTTTCTTCTAGTATGGAGGA	ATGTTGCTTGGGTTGCCTTCTATTGGAT
C02	73	129.209	BoSF1963	SSR	TGGTGCCTTAATCTCTCACG	TCCAAACCCGAAATAATACCC
C02	74	129.52	snap152	SNP	CCTTCCTCCACGTCCCCTACCGT	GTTGGTGGATTCAAAAATTTCCTCGCTAAAT
C02	75	129.768	BoSF376	SSR	CAACAGCGAGCATACCAAGA	TTTGTCACTCGCCATCTCTG
C02	76	129.788	BoSF2369	SSR	TTGTCAACTCGCCATCTCTG	CAACAGCGAGCATACCAAGA
C02	77	130.139	boa006	SSR	TTGTCAACTCGCCATCTCTG	CAACAGCGAGCATACCAAGA
C02	78	130.51	BoSF1163	SSR	GGTTGACCAGCAATCATGC	TGGTCATGGTTGTGGTTTGT
C02	79	130.808	snap1261	SNP	CCACTCTATGCTTTTCTCGTCACTCGAAAG	GCCATTTTGCATTCTCCACAATATGTGATT
C02	80	131.347	snap1689	SNP	TCTTTTAAGAGCAAAGTTCTTGGAACTCGATAAAAA	GAATGAGAGAAAAGGGAGGCTGCATCTC
C02	81	131.635	snap1374	SNP	AATATCGCCTGATTGTTATCCTCAGCA	TCATAGCTTAAAACTCATCTAAATCATTGGTTGCAC
C02	82	132.312	snap1690	SNP	CAAAACGCAGATGCTAATGAAAGTGGAAAA	CCAAAAACCGAATTGGACAAAGAAAACAA
C02	83	132.606	BoSF2986	SSR	TGTTACTTGGGCCTTAATCATCATA	TTCTACATGTATAGTTGGTCCAAAACC
C02	84	132.933	snap1615	SNP	TTAAATTTTTCTTTTGTTCTATTTCCGTATTTCATA	CTTTTCAGTTTCTTTTCTTCAAAGTCTCTGTGTCTT
C02	85	133.121	snap625	SNP	CACGGGAAGAACATGTCGGCTG	CATGGCTAAGCTTTTCTCAAGCAGAGGAG
C02	86	133.472	BoE904	SSR	ATGGGCGGACTATCACTGTTG	CCACCACCACCACCACCTCTAC
C02	87	134.253	snap574	SNP	GGTTCAGACTTCATTGGATGTGAGTTCCA	TCTGGAGAGATCTTCAAGAGATGAGTACAGCTACA
C02	88	134.533	snap1373	SNP	AAACGTCCAGGCAGATGCTGGT	ATCTCCATTTGTAAATTTCGCCGTCTACTGTTAC
C02	89	135.137	snap222	SNP	GCACTGGAATGTAGCTATTGTTGGCAGGT	TTTGGCTCTCTTGTAACTGCATCTAGGGACTAG
C02	90	135.872	snap1019	SNP	AGTGGAGCCTTTAGCTCTAGCTGTTTCCAC	CCGGTTCTTGGACACCGTTGTGA
C02	91	136.565	snap1663	SNP	GCTTACAGGTGGAAGCAGGAGCAAAA	GATAAGCTTCAGGGCCTTGAGCATCAAT
C02	92	137.234	cnu107	SSR	TGGACGTAACACCCATCTTGAA	AGCTGAGGAAGTGGCTGAGG
C02	93	138.051	BnGMS629	SSR	TCAACAATGAGTAGATGCCA	GGGTCTAACTAACTAGGTCCA
C02	94	138.694	sORA43	SSR	GCGCGTGTGGGATCAGAA	CTTCTCCACCGTCGATCG
C02	95	139.696	snap264	SNP	CAATTGACAGAATACGTCCTCAACCGCT	CACTTGGATTCACACTCTGCGTCTGC
C02	96	140.6	Ol12B03	SSR	CGACGAGGACAGAAGACAAG	AGAGAGCCATGAGAAGCACC
C02	97	142.067	BoSF2532	SSR	TCGATTTACGTCTCTCACGG	AGGAATGTGGTTGTGGCATT
C02	98	142.328	snap638	SNP	GAGAGTTAGCAAAGGTGGAGAGGCAGCT	CCACAACCTTGTCCTGAACTAACGTCAGA
C02	99	143.75	BnGMS310	SSR	AGTCGTCGTCAAAGACCTTA	TGTTTGTAATTGAACGTTGG
C02	100	143.814	snap201	SNP	CGAGTCCTCAAGCAACTATGAAAGAAGGAC	CACATCAATTTCCAAGGTGTGTTGCTTTC
C02	101	144.614	snap555	SNP	CCTTCAACGACGCAGCTGTAGAGCAA	AACTCGCAACTCTACGCATCGACTCTGT
C02	102	144.904	snap635	SNP	GCTGAAAGGGATCAAGAAACCAAAAGGA	CACACACGTTCATCAAATATCAAACGAATCA
C02	103	146.071	snap636	SNP	CGACCAATGCTGCACTGGAACCTT	AACAACATCCTTCTATTTTGAGCATATAACGGTCTC
C02	104	147.234	snap637	SNP	CTATCCATCTCTGCACTCACCTCACCAA	TGAAGCAGAGGTTGAAGGCAAGTGAACT
C02	105	148.677	snap199	SNP	AATGGAAGCTCATCACAATGAGGATCGT	GTTTGCCTGACCAAGTCTTGAATGAGTTGT
C02	106	149.584	BrSF177	SSR	ACAGTGGCGCCAAATTAAAC	GATGAAACCCTTTGTCGCAT
C02	107	151.381	BoSF1020	SSR	GGCTTATCGTCTTGTATCCCA	GCAAGATAACGAAGTGACGC
C02	108	152.817	BoSF2227	SSR	TTGCAGCTTCCTATCTGGCT	TGTCGAATTCTGGTGGAACA
C02	109	153.619	snap790	SNP	CGCAACAACTGAGCAGCTAGCTATAACG	CGAGATTCTTCACTTTCAATGCGGGA
C02	110	155.045	snap333	SNP	CGAAACAATGATAGCAGAGACATCACCGA	AGGTGCTGGTTAGGCGCTTTGTATGAG
C02	111	158.474	snap1121	SNP	GAACGTACCATGGCTTCTTTTGCAGCT	AACCACAACTTGAAGCACTCGTTGGG
C03	1	0	snap534	SNP	TGGTTATGCTAGTCACAGAGATTTGGTTCGATT	AAGCAGCAGGGGATCTCGGTTCA
C03	2	4.307	snap1993	SNP	TTTGATTAAAGACTGCAGAAGGTCCTTGAGAGT	TCAAGTTAGTTCTGCAATAGAATGGTCTTAGTAATG
C03	3	9.902	BoSF1131	SSR	GAAGTTTCACTGCCTCTCGG	CTTCGTTAACCTCGCGAAAG
C03	4	11.48	BnGMS426	SSR	AGCCAAGCTCAAAGTTAATG	CGTAACAGTGTTGAAGCAAA
C03	5	14.47	snap824	SNP	GCGAAAGGGAGGGTTCTTCTGACG	ACGTAGGCAGCTCGACCCCGA
C03	6	18.147	BrSF402a	SSR	GCCTGAGTTCTCGCTTTCAC	GTGCGCAACAAAAGAGATGA
C03	7	19.669	snap590	SNP	CACCCAAACAAACCGGGTCTGG	CCTTTAACCCCGCAGTCTCCCTTGT
C03	8	20.894	BrBAC214	SSR	CGTATAATTTTCATAGGCGACG	AGCATGCTTATGACTCTGGGA
C03	9	22.676	BoSF2928	SSR	GGCACGTGAGTATGGAAGGT	GTCATGCATGCTGGTGAAAC
C03	10	23.895	BnGMS631	SSR	CCATTATTCATGTTTACCACC	CCTCGCTCCTAGTAGGTACA
C03	11	24.877	BoSF1136	SSR	ATGCAATCACACGGAATCAA	CTTCGTCTTCTTCGTCACCA
C03	12	27.483	BN40C1	SSR	CCCCTCTTTGATTCTCCTCCGA	CGTGGTATGTTGGTATTGGGTCGT
C03	13	29.169	snap202	SNP	CGAGCGTAGTGGTATGGTCCGTGAGAC	AGACAATCAGCCGGAATTTCTGTTAAACTACACT
C03	14	29.671	snap1380	SNP	CCATGAAGTGTTCTACTCTTTTTCCTCGA	CAGCCTCCAACGGCTCATTCTCC
C03	15	31.081	BoSF1530	SSR	TGTCTCAGTATGTGTGTAGGCAA	TGGTGATCAATGGAGTGTGTG
C03	16	32.335	BoSF966	SSR	ATCCCATTGTCGTTATCCCA	CGTCGTCTAGCGATGATGAA
C03	17	33.013	BoE222	SSR	ACTACCCTCTCCGTTTACTCCACA	GCCCCATAGCTTTCTCAA
C03	18	33.553	BoSF2423	SSR	CACTCTCCATTCCTCCTTGC	GGTGGCTGCTATTTTGAAGG
C03	19	34.03	BoSF1780	SSR	AACTTATGCGGAGAGCTTGC	GGAAGTTTCTGCGAGTTCCA
C03	20	35.584	snap833	SNP	AACCATTTTTCGTATATAGATCCGTGTGCTGTC	TTGAAGTTTCCAGCAGTTTCATCACATGTTT
C03	21	36.483	Ra2B02	SSR	GATGGTTTTTCGTTTTCACG	TCAGCTGTCACGTCTTGTCG
C03	22	36.996	BoE501	SSR	GGAGATGGACCAGACGGAAGT	ACACAAAAGCAACGAAACAAC
C03	23	37.195	BoSF062	SSR	CTAGTGTTCGCCGAAGTGGT	AAAAGGTGTCATGGAGTGCC
C03	24	37.737	snap1458	SNP	GCTCTTGTCATTTATTTTGCTGACATGAAA	CTGAGCATTTATGTTACCTTTGCGGCTG
C03	25	37.962	snap1457	SNP	CAATCTTCTTAAGAGTCTCCTTGCTTGACG	CCCGTTGGAGACCATAACAGTTCAGCT
C03	26	38.721	snap1440	SNP	GGAGGGAGACGAAGACAAGCTACG	GAAGATGAAGACTGTTTCAGATGCGACTTCTC
C03	27	39.22	snap1438	SNP	GCAGACCAATTCTTGCCGACATG	AAACGCCGTCGCTGGAGAAGGT
C03	28	40.241	BoSF960	SSR	CATTGTACATGACCGCCAAC	TGCGTGCTCTTTTGATATGC
C03	29	40.411	snap286	SNP	AGAACAGTTCTGAGTAATAGGCTGGACTTGTGTC	CATTTTCAGAGCGCTGGACGTCTTGTA
C03	30	41.114	snap011a	SNP	AGTTGGCGCCCACCGTGGTAT	AGATTCAGCGAGTACATGCTCGATTTGG
C03	31	41.579	snap288	SNP	AAGTTGCGTTTCTTGATATTCTGTTAGTACATTCC	TCAGTGTCCGGGTCGGGTTTAAAAA
C03	32	41.893	BoSF905	SSR	ATTTTTGAACGGCACACCAT	AAAAGCTGAAAGTTTCTCAAAATAA
C03	33	42.55	snap1677	SNP	AAAGTTAAAGGAGGCCGGTCCAAGAAAATTATA	TTGAATTTCTGAGAAGAGGTGCAAGAAACG
C03	34	42.968	BoSF1665	SSR	agattgtccgttcttgtattt	ccctgtttcttgtagtgttatg
C03	35	43.636	snap1237	SNP	GGTGCTTAGCTTAAGGTCTTCCCAAGTGAAT	TTTGAATTGGAGAAATTAAAAGAATCTTTACTCGAA
C03	36	43.81	snap1767	SNP	GCGCCCAAGCAAATTCATTTTCTACA	TGTCAAAAGTCCAAAGCCTTGTGCG
C03	37	45.322	snap080	SNP	AGAGTGACGGGTCGCATCCTCGT	GACCTGACTTCCATGGCATCAACCA
C03	38	45.853	snap061	SNP	CGCATGGCTTCGTGGATCTTGTC	TAATGGCCAACACAAATCTTGTTTTACAATCCTA
C03	39	46.065	snap1815	SNP	TCGGATCTGTAAGGAAAAAAAAAAACAATACTAAAA	ATGCAGGCATGAAAGAAAAGAACTCCG
C03	40	46.423	BoE629	SSR	GAGACAGGGGAGTTCAAGTGGTG	TCGGGTTCAACAAGTCGCTCTA
C03	41	46.955	BoSF1658	SSR	tttattcggtttattcggttt	agtatttccttgatgtttcca
C03	42	48.154	snap1490	SNP	GGGGTTTTCTCTCTCTGCAATTCACA	TCTAGAGCTCTGCTCTTGTAAATAAGACATCATTCG
C03	43	48.664	snap1680	SNP	CCTAAATCCAAACCATATAGCGCCTAGCTTTAAAA	AAAAGAATAATGCTAATTTTAACAACGATGACGCC
C03	44	50.353	snap863	SNP	ACTTTACGAGAAAAATTTTTACGTGTACTTTACGTC	TGAGGTATCCCCTATCGAATGCAAGGTT
C03	45	51.274	BoSF2658	SSR	TGGCATTTGAGTAGTGGCCT	AGTGGCCCACACTTCCATAG
C03	46	52.1	BrBAC205	SSR	CCAAAAGGAACCACCTGTGT	AAATTAACCAACGAACGTGAA
C03	47	53.113	snap717	SNP	TGCAAGGAGAGTTTGAGAACGAAGTATCACAT	CATTCATCTCCTCGGACACCCGACTA
C03	48	53.575	BoSF2969	SSR	TTGAAAGTCGACGAGAGGCT	GCCGAACTGCAAATTTAAGC
C03	49	53.628	BoE139	SSR	GAACGTAGAGACAAAAAGGAGAGC	CGTGGAGATTATCGCCGTTATT
C03	50	54.285	snap132	SNP	CAGTTGGTCGAGACAAAATTCGAGGACTC	CCGCATTGCCCAACAGTCGAA
C03	51	55.257	snap247	SNP	GAGGGTCGTTTGGCTCTGATACCCAC	CGGGACGAAACAAGAGACAGTTTGATGT
C03	52	56.385	snap006	SNP	CATCAATTCGCGATTTCGCGTGA	GCATGCAAAGAAGTTAGACAAGCCCGT
C03	53	56.854	snap383	SNP	AGCGACGATCGCACCGAACTG	CCATGAGCGTGCCGCTACTTCCTAT
C03	54	57.558	snap115	SNP	CTCCAACGCATTGATAGTTAACTAATGACTATCTGG	CAGATATGAACATTTTTGCTATTGTGTCGTCTCTTT
C03	55	59.158	snap683	SNP	GAAGCAGAGTAAGCACGTAACAGAGTGATCG	ACAGCGACACATCCTTTATCCACTTCTGTC
C03	56	59.453	CALSSR	SSR	GTTAAGTGTGGCGTTAGAGG	CCTTGGTACATGCCACTGAA
C03	57	60.177	BrSF561	SSR	CAACTCCTAGCCCACTCTCG	GACAAAGAGATCGAGACGGC
C03	58	60.928	snap162	SNP	GATTATAATCCACCGAAAGACAGATTCGAGG	TCAACAAATGAGAGGGTGGAGGTTCG
C03	59	61.108	snap121	SNP	GACTAGTTTCTTAGCCGAGTGACCTCTATCTTGC	GCAAGGACTCGGGCATAAAGCTTACCT
C03	60	61.251	snap116	SNP	CAAGAAGATGACAAGAAAGCGAGTTCGAGT	CATCCACTTCAACTTTCTGCACCTGGTT
C03	61	61.815	BoSF042	SSR	CGGCTTGACAGAATTGGACT	TCCTATTCCACACCAAAGCC
C03	62	62.169	BrSF189	SSR	ACGACTAGACGGTTGGGATG	AAGGTCCGAGCAAGAAAGGT
C03	63	62.458	BoSF2712	SSR	CCATCGATTCCGTCAAAACT	GCTTTGAGTGTGGTTTGGGT
C03	64	62.601	CB10054	SSR	AAACGTGAGCCGCCAGC	GTGACCTCGAGGCAATGATTC
C03	65	62.73	boa011	SSR	TGGGAATATCGATCACTGAACA	ATGATCGCACATTGTTGGAA
C03	66	63.038	BoE406	SSR	GACGCCGAGACCACAACC	GAACCGGGAAGGAGAAGAAGT
C03	67	63.155	BoSF2232	SSR	CACTGCTCTACGCTCTCTCTTG	CCAAGTTGGGCCATACAGTT
C03	68	63.323	BoSF2385	SSR	ACCTTCGTACCAACACCCAA	CTCCTGGAACCCAACAAAAA
C03	69	63.733	snap245	SNP	CAGGATTCTATCACCTCTAATCCCGTGAGG	AGGAAATTCAGCCATCGGAATCGC
C03	70	63.959	snap1412	SNP	AAGATCTGGTAAACGCACTTGATACGC	TAGATCTAATTGGTTCCCTAGCTCCCTGTGAAT
C03	71	65.007	snap446	SNP	CTTTAACCAATTGATGCCTCGTTATCAATCTTCT	AAAAATACTTGACAATGTTGCTGTGCTGCA
C03	72	65.341	snap1303	SNP	CCAAACCACCCTCCGATAACCTTGTT	TAACTCCACAGGCACGTACTGGAAGACC
C03	73	65.72	snap682	SNP	CGGGTTGTTGTCTGATTTGTTCACGTC	CTGTGCACAGGCCGAAAGAGTTGAG
C03	74	66.491	snap2036	SNP	GGGATCGATCGATCTATTCTTACAAATGGA	GTCAGGCGTGAATCTTCATACGGCA
C03	75	66.651	snap1941	SNP	GAAAACAAAAGTGTATGTAATCTTGTGAAGAAGCTG	CCATTGCCGAAAACACGACATATATTCTATTAAAA
C03	76	67.301	snap312	SNP	AAGATGCACTTTCGATAACTGAACCAGCAG	GCTTGGTGAAGAAGGTAGGTTTAGCGGA
C03	77	67.62	BoSF1408	SSR	CGGAGTCCGACCAAATTAAA	GTGCACTTTCGGAGAAGAGG
C03	78	68.163	BoSF1412	SSR	AGAGAAAACTGGGACAGCGA	CCCAAAATTGAAAACGGAGA
C03	79	68.766	snap313	SNP	GAGACATCAATGGCGGATTCAACGAC	CTTTCTACTGTTTCTGACTCTCTCGCCATCAG
C03	80	69.658	snap1208	SNP	CCTGATCCTCATTCGGAGATGGTGATAGT	GATATTCTTTAGTGACAGGTCACTCATAACCGCATA
C03	81	70.305	snap1210	SNP	CGAATTTCCCGGCATCTATCTCCAAT	AAATGACACAGTAAATAGAAAAGGAAAAGAATTGCA
C03	82	71.495	snap1698	SNP	CCGGTCTCTCCTCCGCTTCAACA	AACTAACGCAGAAACATCAATCATCTTTAAACCC
C03	83	72.203	snap1043	SNP	CCGTGTGACTTTCCCCAACCGA	TGTTAAGGTTGCTCATCCAGCTTGGAAC
C03	84	72.82	BrBAC231	SSR	CCTTACCCGACTGATTTTGG	CGCGGAAAATGTTTGATGTT
C03	85	73.202	FITO348	SSR	tgtatctcaaacaaacctgtaa	aatcaaactgccacatagga
C03	86	73.593	snap1697	SNP	AATAAATTCGGTAAAACTAAGAATTGTCTCGTACA	TTAAGACTGCCGGAGAAATCTGTTGCC
C03	87	74.578	BoSF2248	SSR	TCTGATAACCCCAGTTCCTTTT	ATTGTTGTCGATCGTGGTCA
C03	88	75.186	BoSF420	SSR	AGTCCGGTAAGTCGGTTCCT	GAGAATAACCATATAAAGTCACAACAA
C03	89	75.578	snap557	SNP	GGTTTGATATGACGGCTAGGACGAAGGA	GTACTCAAGGGTAGATACTTCAGACACACAAACCC
C03	90	76.139	BoSF2347	SSR	GGAAGGCTTGTCAACTGCAT	TTTTTGGACAACTGGTTCACAT
C03	91	76.594	BoSF010	SSR	AGATCAACGAGGAGGGTGTG	GGGAAACGAAACGACAAAAA
C03	92	76.763	BoSF201	SSR	TCAGAATCTAATAAGGAAAATGCAA	GCATGTGGGCTCTTTTTCTG
C03	93	77.389	BrSF111	SSR	AATCCTTGTCTCTCTCGCCA	ATGGCTCCATTGTCGATTTC
C03	94	77.91	snap1651	SNP	AACTAATAAACGGGTTCAAACCTTGCTCAAAAA	CCGATTCCGGTTGCTCTCTCAGG
C03	95	78.672	snap558	SNP	GGGAACATCAGGAGATAAGTTTGAGTTTAAGTCG	TACTTTTGCTCAGCAACAACAGACTCCAAAG
C03	96	79.026	snap438	SNP	GATTTCACAGCGCTTTCCGCATAAGAC	GGGATTCTCCTTAAAGATAATATATTGTTGATTTTG
C03	97	79.567	BoSF2789	SSR	TGACGATTTTCACGGAACAC	GGCTTCGGATCTCTTCTCCT
C03	98	80.104	BoSF1043	SSR	CACAACTGTGTTTTAGTCACACCT	GAACACACACACCTACACAGAGAA
C03	99	80.908	BoE804	SSR	AACAGATTCAAGGGTAAAA	CCACAAGAGAAATCAACAAAATCA
C03	100	81.704	snap784	SNP	CGCCCAAAGAACTTTGCTCACTTCG	GTGTGAAAACCAGAACCCATTAAAAGCTCTTC
C03	101	82.375	BnGMS417	SSR	AATGGAACGACTCAACATAGT	GGATCGACTCAAAGTCACAT
C03	102	82.81	BrBAC289	SSR	GAGTGGCAAAAGGGTGTCAT	CTTTCTTTGGTCAGATGAGTAAAAT
C03	103	83.348	BoSF2761	SSR	GGGCTTATCTCCACCTCACA	GAAGAAGCGGAGACTTGGTG
C03	104	83.941	snap037	SNP	TTCTCGTATGCAGAGTTAGAGCTTGCACCT	TACCACAAGGAAGCACAAAATGGAAGGA
C03	105	84.509	snap038	SNP	CGGTTCCATTTTCCATATGCATGTTAGG	TGACGTAAGCTCCACTCTTCTCGACGTT
C03	106	86.147	Na10E02	SSR	TCGCGCATGTAATCAAAATC	TGTGACGCATCCGATCATAC
C03	107	87.099	BoSF1613	SSR	TGTCGTAAGCCCCTTTTGTC	AAAAGCTTTACCGCATCCAA
C03	108	88.009	BoE883	SSR	GCTGCTCCACCTGTTCTTACTTGT	TTTTTGGGTCGGCACTTCTCTGT
C03	109	89.678	MR64	SSR	GCTTCTTTTCCAATGTTGTA	CTTAGCTCCACTCAGGTAAGT
C03	110	90.458	BoSF2983	SSR	CAAATTTCAATCTTTTGGTGTAGACG	CCAAATAAAAATATTTACCTCGGAAGAA
C03	111	90.985	BoSF2984	SSR	GGTTTCATAAAACATCTGTAGTTCGTC	TGCAAGACATCTTTATTTCTTCCTC
C03	112	91.574	snap074	SNP	CTCAATGGCCAGCGAGATCTTTACGT	CGTCCTCCCAACTATCATCTTGCAGGT
C03	113	91.869	snap1484	SNP	AATCTCGCGAAATCGGAAGATAAGTG	ACTAAGTTGCACAGAGGCATATTATTGATTGACAAG
C03	114	92.428	BoSF2985	SSR	GGTTTCATAAAACATCTGTAGTTCGTC	TGCAAGACATCTTTATTTCTTCCTC
C03	115	93.604	snap1621	SNP	GCTTCTAGTAAGTTCCCATGATGGTTTCCATAAA	TCATTGTTGTCAGAACAAACAAAGTTCGTTATTG
C03	116	93.611	snap1813	SNP	GGTCCTAGACATGACTATGGGTGGGAGAAA	AAGAGATGACAACATCAAAAATATCATTGAAATAGC
C03	117	94.054	snap1622	SNP	GAAACGATACGTCTTAACAGGAATACGTGACAGA	AGACAGCATCGTGAGAAAATAAAACTATCTTGCA
C03	118	94.541	snap548	SNP	AACACCCGTTTGGTAAAGTCTCATCCTCTC	TCCTAACATGGATCGTTTCCGGAGGTA
C03	119	95.84	snap110	SNP	GTGTTAGCGTCATTTTTCCCGCGT	AAAAATAGCCTCACTACAAAGCCCTACCACCT
C03	120	96.678	snap1637	SNP	CAATCCCTCCCATTGGTTGGAATTAGA	ATTTCTGATTATGAGGGATGGAGATGACGAA
C03	121	98.271	BoSF2397	SSR	AGCCTGAGAAATAGGCGACA	AGAAACGAGAGGAGCCAACA
C03	122	99.498	BoSF2782	SSR	TCGCCATGTCTCTCTCTTCA	GTCCCATGTTGTCGGAGATT
C03	123	100.554	snap056a	SNP	GAGGAGAAGCTTGATCACTAGGCAGGCT	ATCATCCCTGAGAAAGGCAAACCAGTG
C03	124	101.227	snap056b	SNP	GAGGAGAAGCTTGATCACTAGGCAGGCT	ATCATCCCTGAGAAAGGCAAACCAGTG
C03	125	102.464	BoSF2882	SSR	CGACACGGAGCTTTAAGGAG	CGCGTCATCTACGCAAACTA
C03	126	103.301	BoSF1611	SSR	GTTTCGCGTCCTTCTTTGTC	CAACACCAATTCTGGTTTATATGG
C03	127	104.624	BoSF2988	SSR	TTGCAGTATTGAGCAAAACAGAGTG	TCCATGTGAAGAGAAAGAAGCTTTG
C03	128	104.769	BoE571	SSR	TGCAGAAAACCCAGGAATC	ACACGGCCACCACCACCACT
C03	129	106.076	snap767	SNP	CTGAGTATGACGACCTCTGCAGGCA	ACCTGGATTAAACCATGTAAAAATCTGGGTAAAAAC
C03	130	106.733	snap766a	SNP	TTCTGGAGTAGGGGAATTAGTGCGTGC	TGGACATGCGAGATAGAACACTGAGCATAG
C03	131	107.445	snap766b	SNP	TTCTGGAGTAGGGGAATTAGTGCGTGC	TGGACATGCGAGATAGAACACTGAGCATAG
C03	132	108.569	snap622	SNP	CTCAGCAACAAGTTTCTGTTCTTGAAACCCT	CCAGAGCATGCGTCACCATTACGA
C03	133	110.878	snap1895	SNP	TCGTAAAACCCAACTCGTAACATTTTGGAGA	CAGTATTCAGCGATAGACTTTGTTTTCTTTCAAGG
C03	134	112.081	snap1661	SNP	AAGTGTCTCTCCTTATGTAAGATTCTTTACTGAAAA	AGAGAAAAATGACACGGGTCTTGTCCG
C03	135	112.324	snap1662	SNP	AGGTTGTGGTGAAGGAGGTGTTGAAAGA	GAACTTGCATGATAATCTTAAACGGCTCAAAAA
C03	136	113.663	Ol10B04	SSR	ATCTTCCTCCACGTTCATGC	CGAATCTTGAAGTTCTGACCC
C03	137	114.131	BoSF1342	SSR	AAGCGGTCTTAGCCAACTCA	TTTCTCGAAAATGCACAGGTT
C03	138	114.578	CB10427a	SSR	TCCCAACAAAAGAGTCCA	CAGCGAACCGAGTCTAAA
C03	139	114.754	BRAS120	SSR	AAAAATAAATACAGCGAACC	ACCTTTAGCAGCTAATCATC
C03	140	115.211	BoSF004	SSR	AAAAGAAGGGCTTCTCCGTC	CCACAGACAACAATCCAGCA
C03	141	115.788	BoSF1994	SSR	AAACAGGGATGCACAAGGTC	TTGCCGCTCATAGTTCTCCT
C03	142	116.489	snap1498	SNP	AGTTAGGAACTCGTTGTTGATGCTCAGA	ACTCAACAGACCTATGGGTTCAAGAATCTGTTTT
C03	143	116.797	snap1497	SNP	TCGAAAGCGTCAAGTGGAATCAGATA	TCAGAGCGGCCTTGACCGGAT
C03	144	117.119	snap745	SNP	TCTCTAGAGGTTTTAGGGAACTCATGTCTAAAGTCT	ATCACTGAATCCATATGCAAAGATGATATCGG
C03	145	117.78	snap1499	SNP	TGGCTACTGGTTCACCGTCACG	CCGGCGGATAACCAGCGTCA
C03	146	118.259	snap1239	SNP	CAAAGCGCTCTTTCCTGCCAAAAT	GCCTGCCTGACTAACAGGCATCCTC
C03	147	119.409	snap829	SNP	TCTTCTCGTCTCGGGCAACAACGT	CGCTTTTCTTCGGAGGAGTGGGAG
C03	148	119.948	snap1310	SNP	TCTATGTTGGCTAGATTACCAACAAGAGATCAAA	GAAGAGACACATTTCTAAAGATACGAGCATTACGC
C03	149	120.544	snap1203	SNP	ATCTCTTCTTCGTGCATTCGAATCTTTATATTAACT	AATTCATCTCTCTGGGATACAGCCACAGG
C03	150	120.939	snap081a	SNP	GGGAAGATCAACGAGGGTGTTTGTAAATTCT	AGCTTTGGCTTTTGATGCTTTGACACC
C03	151	120.939	snap081b	SNP	GGGAAGATCAACGAGGGTGTTTGTAAATTCT	AGCTTTGGCTTTTGATGCTTTGACACC
C03	152	121.397	snap529	SNP	CCGGAGCTCATCTCCTCTCGCA	CTGGAGAAGAAGGAGGAGACCGCTCTT
C03	153	122.231	snap828	SNP	GTTCTTGGATGCTTACCAAGCAAAACTAGTCTC	AGCTGCTTCTAGGTCGGTTCACGACTTT
C03	154	122.696	BoSF2051	SSR	CTTGCAGTCCTCCAACATGA	CCCCCTTCTTTTGTTGTGAA
C03	155	122.942	BoE718	SSR	CAAGAAACGGACGTGGTGAAAG	TCTCGCGTATGGGGCTGTCT
C03	156	123.531	BN12A	SSR	GCCGTTCTAGGGTTTGTGGGA	GAGGAAGTGAGAGCGGGAAATCA
C03	157	123.853	BoSF2535	SSR	TCGGTAAACCAATCCCAAAA	GAAGGAGCTGAGCAAGGAGA
C03	158	124.368	BoSF413	SSR	TCAAATCTTTAGCCTTTTGAACTTT	TAAATCAATGCAGACGCTGG
C03	159	125.062	BoSF142	SSR	GAAGGAGAATCTGGGAAGGG	CCACTAAAGGCCCGTGTAAA
C03	160	125.467	BrSF110	SSR	TGAATCAATCACCGATGGAA	TGTGCAATAGCCTCATCAGC
C03	161	126.269	CB10235	SSR	GTGGTTACGGTTGTTGGA	CTAACACTTCACACCCGC
C03	162	126.474	CB10122	SSR	ACCTGATTTTGAACCGCAGTG	ATTAAGGACTCTGGTGCTAGA
C03	163	128.549	BoSF1127	SSR	GCAACAACACTTGCGAGAGA	TTGCTGGTGCTGTTTGTTTC
C03	164	129.652	Ol10B08	SSR	AAGCTGTTCGATGAAATGCC	ACTTGTTTGCATCCATTGCC
C03	165	130.805	BoSF1351	SSR	GAACGTTGCGTGTGAAAGAA	AAATGTCCATTTTCCCTCCC
C03	166	132.484	Ol12B12	SSR	GACAAACAGCTCCATCAACG	CACGAACACAATCGGTCAAC
C03	167	132.904	CB10036a	SSR	ATTCATCTCCTGCTCGCTTAG	AAACCCAAACCAAAGTAAGAA
C03	168	133.338	CB10036b	SSR	ATTCATCTCCTGCTCGCTTAG	AAACCCAAACCAAAGTAAGAA
C03	169	133.82	BoSF2728	SSR	CGGATTGATCATCACCACAG	CTCATTTCACGCCTTCTTCC
C03	170	134.041	snap1650	SNP	AACTCCATTCCAGTGCTCTTTGATAGGATTACA	GCAAAGAGGATACTGGGTATGGAGATTGTTAGAG
C03	171	134.438	BoSF2628	SSR	GGCTCAAGAGCTGAGTTGGT	CAAAAGCTTCCGGAAACAAA
C03	172	136.358	Na12B09	SSR	ACGGAAGATCAAACAGCTCC	TGAGCGACCCATTCTTTAGG
C03	173	140.805	BoSF2143	SSR	CGAAAGCAATAGCCTATATCCG	GCATGCATGGTTACATTTTCA
C03	174	141.569	CB10427b	SSR	TCCCAACAAAAGAGTCCA	CAGCGAACCGAGTCTAAA
C03	175	141.956	BoSF2778	SSR	TCAAACCAACCTTCCCTCAC	CCTCTTCTTCTTGCCCACAG
C03	176	146.208	BoSF2690	SSR	TTATCTTTTGCCGAGGATGC	TCACACAAGAAAGCAGCGAG
C03	177	146.81	BoSF2925a	SSR	CACGAGTCGTCCCCATACTT	CTCCTCTGATCGGCCATTTA
C03	178	147.817	BoSF2925b	SSR	CACGAGTCGTCCCCATACTT	CTCCTCTGATCGGCCATTTA
C03	179	148.235	BoSF1197a	SSR	ACACGTGTCAGACAACCCTG	CATCTTTCAGCCCTTCTTCG
C03	180	149.974	BoSF2883	SSR	CGACAGCTGCATGAGGATT	TCAGGAGATGGCTGTGAAGA
C03	181	150.697	snap1311	SNP	AAAGTCAAAGCATCACTCACAGAGACCAAG	GGAGCTACGGAGTACGGACAATAAATGTGTTTA
C03	182	151.341	BoSF2122	SSR	TCAGACAGCCTTGTGACCTG	GGATTGAGCTGCTTCTGGAG
C03	183	152.224	snap1728	SNP	GATCTCCTGCTACAAGAACAAAGTTGTTTCAATATA	ACACATGGGTGTCAAGTCATGCGC
C03	184	154.261	BoSF1295	SSR	TCAAGAGCTTTTGGCTGTCA	AAACTGCATCCCATTACCCA
C03	185	158.078	snap929	SNP	AATCGAGTATGCGGAAGCTCAGATAGACG	AATGCCAAATGTTTGCCTTATTTAAATGTTTTTG
C03	186	161.796	Na10G10	SSR	TGGAAACATTGGTGTTAAGGC	CATAGATTCCATCTCAAATCCG
C04	1	0	snap1772	SNP	CGCTGATATTATAGCGACTGCTGCGTTTAGA	CGTTTCCATAATCTTTCTCTACGTTCTTGGATTTT
C04	2	6.173	BrSF024	SSR	TGAGTCAAATTGGGTGACGA	TCTGGTCAAAGAGATTGCAACTAA
C04	3	8.587	snap1368	SNP	GGTTCAAGGGAGATAGACGCTTTCAAG	GGAATTGCAAGCTCTGCAGCCG
C04	4	10.373	snap587	SNP	CTGAGATATTTGGTAGAAGTGCGCTCAGG	GGGGTTAGATTTTACGAAATTTAAAAGTAGAGGCG
C04	5	11.658	snap576	SNP	CCAGATACTGATGCACCCAGACGGTT	TGTGTGACTGTATAACCAAGGAATTCGCCT
C04	6	12.943	snap580	SNP	GGCCAATGAGTGTAGTCCTACATAACTTGAATGAG	GCACATACAAATAAACCGATAGCCGTACACTCT
C04	7	14.5	snap599	SNP	ATGCCAATAAAGAGTAACAGTGATGTGTGGAGTC	CCATTATATTGCGGAAATAATCATAACAAGGCAT
C04	8	15.946	snap1447	SNP	CTCCTTGTTTCCTCCTCCCCATC	AACACTAGCCGTGAAGATGAAGGTAATGGAA
C04	9	17.3	snap586	SNP	CGAGGGAAGGAATCCGCGCAC	GACTGCACATGAATTTCAGTTTTGATAGACAACATA
C04	10	19.137	BoSF2065	SSR	GCGAAGAACACGGAGAAGAG	CTCCCAAATTTAGCGGATGA
C04	11	21.2	BRAS072	SSR	GCCATCTACACATTTATCCC	CACTAACCTTCTTGCTACCGT
C04	12	22.223	snap1747	SNP	CCAACCTGAAAAGCACATCATTCCTAAAATTACATA	AAGTTTTCGAGTAAGTGGTCTTTAGTGTTTCTTAAA
C04	13	23.393	snap1746	SNP	GCACATGTTTTCCTTTTGGCTGACTTACA	GAAAAACTCTTTTTCACGTTACATACACATCTCTCT
C04	14	24.779	snap600	SNP	CACCGTATGTTACCAGACGATCTGAGACAG	GAGCCGGTTTCAAACGTGCACAA
C04	15	26.115	BoSF1047	SSR	TTAAATATGTAAGCCGCCCG	TTACCAGGGATAAAAGCTGAAG
C04	16	28.724	snap1835	SNP	GGATTTGTGGGAATGGGGAGGAAAA	GCCGATTGCTAGGACAGTTCATAATAAGCTATGTA
C04	17	29.777	snap1060	SNP	AACGTTCTATAGTGCGTTTTATCATACTAAGCCTC	AAGAACCCTGCAATAATCATGCTATCAATGTTAAA
C04	18	31.558	snap502	SNP	GAGGCGAGGTTGAGAAGAAAGGTTGG	TCAACACAAGCAGCGTCTTCTCACCTT
C04	19	32.643	snap1059	SNP	GGATCTAAGCTGGATTGTTTGAACACAACG	GGGATCACCATTGATTTAGAGCAAGAGATTG
C04	20	36.295	snap670	SNP	AATGATCTCTTTACCTCCTTGAGATAATATTTGTGT	GTGTGACTGTTAAGGGAGGGTCCAGTTGT
C04	21	39.528	BoSF349	SSR	AAACCCACACATCATCTTCCA	AGCATCTTTGCTCTTGGCAT
C04	22	40.703	snap012	SNP	CCAAAGCTGGGATACAAAAACCCAACAC	TAGCAGTGTGGAGAACGGCTTGAATTG
C04	23	41.968	BoSF2747	SSR	GCAGGGGAGACTTGTGTCAT	TATGCTTTGCTGTGCCTGAG
C04	24	42.673	cnu286	SSR	AGTTGCCCCTATTCATGCAC	AATGCGTTCATGTGGGGATA
C04	25	43.502	snap1001	SNP	TTGTTGACTCTCTACAAGTATGTCTGACTCCGAG	AGGAGTGACAATCATCGAAGACGTTGTTG
C04	26	43.879	snap281	SNP	GAAAGTAGCACTCGCCTCTCCCCCT	CCGGAGCTGTTCTCAACGGTGG
C04	27	44.741	snap219	SNP	CGCTCTAACTCGGAGGATAACCCCTCTA	TGAGCCGGAGGTTTGCTCTGTAATTG
C04	28	45.218	snap207	SNP	AACGTCAACTAAGCATAAGAGATCCAAGCGT	ACGCAAGGAATCATTCGACTGCAAAG
C04	29	45.979	snap181a	SNP	CTCACACTGCTATTGAACTCAAAACACTAATTTGAC	TCTGCAGAAAAGAAAAACATAATCAGAGAGTGAAAA
C04	30	46.283	snap181b	SNP	CTCACACTGCTATTGAACTCAAAACACTAATTTGAC	TCTGCAGAAAAGAAAAACATAATCAGAGAGTGAAAA
C04	31	46.932	snap1966	SNP	GTTGACTGAATTTCGTTCAATCATATTTTTCCAT	TGGATTCGTTGAGATCCAGAGATCTATTGAAA
C04	32	47.497	snap180	SNP	AAATCTCTTCCAAAATCTGTTCTGGCTCTACCT	AGAAGACACGTGGAGCGTTTATCTCAGCT
C04	33	47.702	snap182	SNP	GAGAGCCTCGGGGTCATCCTTAACG	TAAAATCCTTCCTCCTTTCACGGTCCAA
C04	34	47.868	snap179	SNP	AAGTCACCACTTTGAATCATAAAGTCCTTGATGTC	CCTTTCAACTTTCAGGCAGTTCTGTACTGGT
C04	35	48.6	snap523	SNP	GCAGCTGCGTTGCAGGAAACAG	TCTTTGAGACGGCGATGTCTCGGT
C04	36	49.368	snap1023	SNP	GTTTTTCATCGTTGCGGATGAATCG	ACCTTTTCTTCCTTCCCAAGCAACTGG
C04	37	49.876	snap316	SNP	GCTCAGAACTCAAGTCTTTTGCTCCATACGA	TATTGCTGTTAACTTTTGCATTTTCGATCTGTG
C04	38	50.405	Na12G12a	SSR	GAGTGACATCGAAAATCAGATAGC	CCTAAATGGAAAGGCTTGGC
C04	39	50.6	Na12G12b	SSR	GAGTGACATCGAAAATCAGATAGC	CCTAAATGGAAAGGCTTGGC
C04	40	50.729	BoSF1957	SSR	TATGGACCACATGCCCCTAT	ACTAGGGGCGGATTCAAAAA
C04	41	51.223	snap1207a	SNP	TCCGAAACCGATCTGAATCCGATATT	CCAAATAAAAGAAAGCATAAAAGGAAAACCAAGTTC
C04	42	51.491	snap1136	SNP	GCCGATTTCCCTTGAGTCCATCAC	GTTACAAGATTGGCCAACTTATTTGATGCTGTT
C04	43	51.697	snap1141	SNP	GCTTTCGGGGTGGATTTGTTTGTACG	TGTGGCATGTATTTCAAAATATAAACAAGTGGCT
C04	44	51.992	snap667	SNP	TATAAGCCCATCACGGTCTATAATTCCTGGAC	TTTGAACCGGGGCCTAATATACTTGTTTCTC
C04	45	52.31	snap1640	SNP	GTAGAAAAGAACAGTCGTCGATAATAATTAGCCAAA	ACTTAGCGACGCCGACACGCA
C04	46	52.832	snap299	SNP	ACCGGCTTTAATTTGAACCATGCTCC	GAGTTGACAGATGGGTCAATACCAAACCTAAAAT
C04	47	52.979	snap757	SNP	GGATTCAGGCATGGGTGAAAAGTGG	CAACAACGTCATTTTGATAATCTCTTCCAAACA
C04	48	53.369	snap655	SNP	AAGATCCTTAACCCCAAGAAACAAAACGCT	TTCCACTTTGTCGACATGTCCCAGTCTAG
C04	49	53.695	snap661	SNP	CAGCATTAGAGTTGTCCCCGCAAGC	GGACATGGTGACACCGAAGATCGAA
C04	50	53.837	snap660a	SNP	CGTGTTTGTGATGCTTGTTACGCTAAACTTACAG	ATTATCAACCACGCTCCTAGAAAATCCAGAACT
C04	51	53.857	snap668	SNP	AGTTCTGAGCTGAGTCAGTTCTTTTACATCTGTTTG	AGGTTGTAAGCCTAATGCTGCAAAAGAAACA
C04	52	54.276	snap1207b	SNP	TCCGAAACCGATCTGAATCCGATATT	CCAAATAAAAGAAAGCATAAAAGGAAAACCAAGTTC
C04	53	54.607	snap1213	SNP	TCGGATTTCCAAGTTCTTTGTTCCTCTAGT	CTTTCTAGAGCTTGACCACCCTTTATCAGCA
C04	54	54.843	snap1177	SNP	CGCTAAACTTCGTGCGTCTAAGAATTCCAG	GTACAATCATGATCGCCGAACCAACC
C04	55	55.322	snap1949	SNP	CCGTTGCTCTGAGACATGCGCC	CATTCCTCTCGCAATACGCCTGAAACT
C04	56	55.693	BoSF2863	SSR	TTTTGCAGCTTCCACCTTTT	CAAAGCTCGTTGGAGAAAGC
C04	57	56.018	BoSF2230	SSR	ATCGGAAAGACTTCACCCCT	CAATCATGTCCCCAAAGGAC
C04	58	56.236	snap807	SNP	AGATGGCGGCAAAATTTGAGATGACTC	TATACCTAAGGACTTGCTTCAGAGCCACTGC
C04	59	56.522	snap217	SNP	AGCTTTTGAACCTCTATTGTCTGAATCTTGTGG	TTCGCGGATTCGAATCAACCAGTC
C04	60	56.8	snap235	SNP	GCTAGCATATTGTCTTCGTACGTCGCCT	TGAAGCACAAGGTACCATGACAACCGTA
C04	61	57.045	snap350	SNP	ATCGCTACAAACGAAGCGATGCCA	TTTTTCAAGCATATGTTGGAACTTTCTCGCT
C04	62	57.389	BoSF2212	SSR	GAACCCAAGGAAACATGCAC	TCAGAGTGTCCTCTGCCTCA
C04	63	57.428	BoSF1537	SSR	TCTTGAGAACACGGAGACCA	TTCAACTTCTTGCTTCGTCG
C04	64	57.638	BoSF1378	SSR	TGAATGGGCTGTTGATGAAA	TCCTGAACCGTACTGACCAA
C04	65	58.047	snap1629	SNP	CGCATATTATGGGTAAAACAAAGCGGACA	ACCATGGTCTAATCCTTGACCTACAACATCCT
C04	66	58.133	snap1630	SNP	CTTGACCGCCAGTATTTCTTTGAACGTAGA	AATATCACAAAATGACAAGTTCAGCAATTCCTTG
C04	67	58.292	snap611	SNP	ACATGATTCTGAGGAAGGTGATGACTGGA	CAATCTCCTTTGCGTGGGCTGAAGTA
C04	68	58.369	snap1212	SNP	TTGCTACCAACCTAGTTTCACAATTCACACTACT	AATCAGCTGTCGCATGTTTCTAAGAAATCCTAA
C04	69	58.689	snap1891	SNP	GGCGGCAGAAAATGCAGAAAATAACCTAATA	CCCTTGCTTTGTTGTCTCGAATCGAA
C04	70	59.068	snap887	SNP	CCCATGTCAAACACCGGGACG	CTCAAGGCAAATCACTGGGTAAGATTTGG
C04	71	59.233	BoSF184	SSR	TTGCACGTACGTCTTTGAGG	CTGCAACGAGGATGAAAACA
C04	72	59.65	BoSF1979	SSR	TTGGAGCGAGTTCTCATCCT	ATCCTCGTGCAATCTCGTCT
C04	73	59.788	BoSF2655	SSR	TCGAGGGATGGATGAGAAAG	CAAATCCAACGTCTCCGTTT
C04	74	59.834	BoSF2622	SSR	TTTTGTGCAGCTTCTGATGG	TTCTGCTCGGTCTTACCCTC
C04	75	60.413	BoSF1978	SSR	TTGCTCATTCAGCACGAATC	GAAAACGTCCCTCCCTCTTT
C04	76	60.589	BoSF2438	SSR	CCCCCAAGTTAAAGGCAAAT	ATCCAGTTCAAGCCTGTTGG
C04	77	60.746	BoE002	SSR	CGTCACGGTGGCGCTTTATTTT	TAGCGGCAGCGACGTGGAGAAC
C04	78	60.919	BoSF1818	SSR	ATGCATGGTTGCTACGGACT	TGGCTTATTGCTGCACAGAG
C04	79	61.074	BoE506	SSR	CCTCGCTGGACAACCTCTTA	TCCCTCCTGATGATTATTC
C04	80	61.238	BoE129	SSR	CAACTGGGTATGAAGGAGAA	GAGGAGGCTAGAGTCAAGATAC
C04	81	61.332	BoE277	SSR	TTTTGCTTTCGCTTCCTCATC	TGCTCTGTTGGCTCCTTCTATCT
C04	82	61.41	BoSF2435	SSR	CCCACAATTCGGTATTCACC	GTCTTGCACCACCGAAAGAT
C04	83	61.42	BoSF2763	SSR	GGGTGTTGCTCCTTTGTCAT	GTTCAAGCCATCCTCTCTGC
C04	84	61.51	BoE149	SSR	ACGTTTTTGCTTGTGATTGTGTT	GAGGGTTTTAGGTTCCATTGTTAG
C04	85	61.844	BoSF2370	SSR	AAACGGATCCCTAATCACCC	TTTACTAAATCCGTCGGCCA
C04	86	61.978	BoSF2645	SSR	GGTTTCTCAGTTCGACGGAA	GCGCAAAAGCCATATAATCC
C04	87	62.204	BoSF1977	SSR	TTGCCGGTAGAGATACTTTCG	TACATGAGTGCATGCGGATT
C04	88	62.34	BoSF1941	SSR	TCTCCACGTTGTCCATCAAA	TTTAATCAACGATGCTTGCG
C04	89	62.623	BoE862	SSR	AGCAAAGGCGGGGGAATGATAC	ATGACAAAGACCACCCACACCAAT
C04	90	62.767	BoSF2410	SSR	ATTCAACATCGCTCACCTCC	GTGAAACGGCCTCATACCAT
C04	91	62.983	BoSF1568	SSR	ATACGGCGCTACGTGTTGAT	AAACTGATTGTTAGTTACACGTCCA
C04	92	63.183	CB10051	SSR	CCAAGTGTGCCACCGATG	ACAACACTCCAGGAGCATATC
C04	93	63.438	MR119	SSR	GCTGAAACGCGTAGAGACTAA	GCTGGGAAATACGTTGAAA
C04	94	63.611	BoSF1269	SSR	AATCAAATAGCCGCAGCGT	TCAAAAACCGTGACATCGAA
C04	95	63.986	snap036	SNP	GGGAACCCAAGAGGCTAGGGGGA	CTTAACCCAGGTAAGGATTGGTTCCTCCTTATT
C04	96	64.673	snap646	SNP	AATACGATCCCTTGCTCTGTTTCCATAATCAC	GCAGCTACGACATATGTGAAGGAACGAGA
C04	97	65.013	Na12A01	SSR	GCATGCTCTTGATGAACGAA	GCTTCAACCTCTCAATCGCT
C04	98	65.197	BoE825	SSR	CCGGAAGGAGTGGGTTGTAA	AGTCGCTTGTGAATGGCTCTG
C04	99	65.595	Ol10C01	SSR	ATGACTGCTTAAACAGCGCC	CTTCTCCAACAAAAGCTCGG
C04	100	66.479	snap013	SNP	GCCCAAACCTGCTGAAAATCTGACACT	CCATGGATTCTCCCTGCCACCA
C04	101	66.733	BoE530	SSR	TGGCTCCACCGGTCACTATCAGA	TCATGGACTTGGGAGGGTTTTG
C04	102	67.608	snap234	SNP	GTTTGCCAGGAAATCTCTAATTAAAACCACAGAC	AGCCTCCAGCTCCGGATATGCCT
C04	103	67.919	snap1892	SNP	CTTTTAATCAAGCCATGTTAGCCAAATTGACA	TCCTCCAATCTTTTTGAGTTCCACTATAGGTCTCTA
C04	104	68.442	snap2084	SNP	CTGATAGATCTCTGGTTAGCAAAGGACTAATCAGAT	TGTGGGACCAATCAGTAATGGTGGTCTT
C04	105	68.949	BrSF261	SSR	CTCATCCGACTCTTTCAAACAA	AAAGATTGGGGATACGGACA
C04	106	69.527	MR140	SSR	CCCATATTCTAATCGTTCCA	TTCACTCATTCTTTGCTCATT
C04	107	69.742	Ol12D02	SSR	CAATCCTGTTCATCATCGCCC	AGTCATATGAAGCAGCTCAGG
C04	108	70.279	snap1886	SNP	GCACAATCAAGCATCCCTGCAGCTTATA	TCTGTCTTCTTCAAAAAGCAATTTATGGACTCAA
C04	109	71.09	MR181	SSR	AGATTTGCATGTGGTTTGAC	ATTGCTTANTGATGTTGGGAA
C04	110	71.688	BoSF103	SSR	CATGGGATGCAAGGAGAGAT	TTGAGCCAAGCGTGTGTATC
C04	111	72.342	snap1824	SNP	GAAAACTGAATGATAAAGAGTGTTCAGTTGGGAAA	GATTCATGCCTGACTTTTATGTTTGTTGTTTTTCT
C04	112	73.35	snap1214	SNP	CATTCTTCGAGATTCTTTGATTCCCAAAAACT	CATACAGATAAAATAAGATTTCCTACGTACGACGGC
C04	113	74.506	cnu246	SSR	AAAGCCATCCATCCATCAAGC	GATGCAACATTTGACTGTGTTAGAGC
C04	114	75.025	BrSF537	SSR	GGTGGCAGTGAAGAAGACTGA	CACGTTTCTGACATGGAAACA
C04	115	75.507	BoSF2987	SSR	TGTGAATGTTTTCTTTTAAAATTTCATC	TGCAAGCTTAATCATCTTACAAACA
C04	116	76.374	BoSF1930a	SSR	TCCAGCTCAGCACATGTAAGA	CCAAAATGTGAAGACATGACC
C04	117	78.043	BoSF1930b	SSR	TCCAGCTCAGCACATGTAAGA	CCAAAATGTGAAGACATGACC
C04	118	79.276	BoSF084	SSR	ACACTGTGGGATGGATGGAT	CCGGTCTGTTTTTCGGTTTA
C04	119	83.162	snap018	SNP	TATAGGAGAATCCTCACTTTTTGGTGACCTCG	GGAGCAACGACGAATGGCAGAGTC
C04	120	86.409	BnGMS647	SSR	TTCTCCCTGTGTAACAATCC	CATTTCGGAATATAATTGGC
C04	121	88.834	snap020	SNP	TCGACAGAAGCACTAAGAAAAGATGCATGAG	GTCAACAAAACCAAACAAGGTGAATCGC
C04	122	90.701	snap113	SNP	TTGATGCCATTGTTAACAGGTAAGTCAACATC	CACAAACGTGAAGTCATTAAGAGACAAGACAATG
C04	123	95.378	snap390	SNP	TCTCTTTGCTTTCTTCTCCTCCTCTCTCTACGT	TAAGCTTCCCAGTCTAACCGCGTGG
C04	124	97.439	snap112	SNP	GGTGTGTGTATCTCAGACGAGGAATGTCA	ACCACTATCCAGCGGCAAATCTGCTAC
C04	125	101.874	BoE450	SSR	TCTCGCCATGGCTGATAAG	TCGGGGCGTTGATTCTCGTCTCT
C04	126	103.826	snap1058	SNP	TTGCTTAGTTGCAGCCCCTGGTCTC	CGTAAAGGTTGAAACTGTGCTTAGACATCCC
C04	127	108.298	snap477	SNP	CTTCGAAGGATCAACAGCCACTGGATT	AGTTTGCTCCTTTAACGGCTCAGGAGACT
C04	128	111.057	BoE648	SSR	ACCAAGGCGGAGAAACAATG	CAACGCAGTAGCAAAAATCTCAA
C04	129	116.199	BrBAC030	SSR	AACCGGATAACTTTCCCGAC	GACTCTGACAACGACGACGA
C04	130	119.617	snap1357	SNP	GCCACACTCCCCAATACAAGATCAGA	CGCTAGGACGAGATTGTAAACTAAAGGAATCG
C04	131	123.493	BoSF1274	SSR	CGAAATTGTTCAATTAGAGACAAAAA	GGACCGGAAGAATCCAACTT
C04	132	126.056	FITO245	SSR	aaactctctcgtcacacattc	cgtaataaagattggacttct
C04	133	127.194	BoE878	SSR	TCCGATGACACAACCCAGCACAG	GACCCGGCCCGAGATGAGAAG
C04	134	127.817	BoSF2461	SSR	CTGATTTGGAGGGAAAAGCA	CACTCTTCCGACAACAGCAA
C04	135	131.204	BoSF892	SSR	TTGCTTTATGCAAGCCACAC	TTCTTGCTTTCCCAAGGAGA
C04	136	133.566	BoE405	SSR	TCTCTGTATATTCTTCGCATCTTA	ACTCAGCCATCCCGTTCTTCA
C05	1	0	BrSF202	SSR	GCGATCAGATCCAAACGAAT	AAGACGATCTCTTTCGCTGC
C05	2	4.878	BrSF201	SSR	GGGTAACGAGAAGGTGAAGTG	GAAGAGTGGGGATGCAAAAA
C05	3	9.095	BoSF2315	SSR	AAAACTGAATACGGAAAATATGAACA	TCAGTCCACTTTCGCTTTGA
C05	4	11.334	Ol10B11	SSR	AAAATGTGAGGCTGTTTGGG	TTTCGCAGCAGTAAACATGG
C05	5	18.989	snap1818	SNP	CATTGAAATCTCCTGCAATTAGCCAAGACA	AGGGTTGCTGGAAACAAGAGTTAAGGAGG
C05	6	23.131	Na12G12c	SSR	GAGTGACATCGAAAATCAGATAGC	CCTAAATGGAAAGGCTTGGC
C05	7	26.307	BoSF2228	SSR	TTTTCGTGAAGCTGATGCTG	CCAGCTTTCTTTAAAATCCCAA
C05	8	27.012	BoSF2878	SSR	CCTTGCGTCTGAAACATCAA	TTACCGGGAGTAAATGCAGC
C05	9	27.382	BoE347	SSR	TCGAGCCCCTAGAAAAAGAGAAAG	TGGCGCCGGAGGACAAG
C05	10	28.841	BoSF1219	SSR	GAAGGTGGAAGTGGAAGTGG	ACCGAGGCAGAGGTAGTGAA
C05	11	29.498	snap1620	SNP	TGGGAAGCTATCCCTCATTGATCTCACA	CCTCTTCATTCACTTCACATCCCTTCACA
C05	12	30.141	snap1152	SNP	GAATATATTGGTTTGTGAGACAGGTAATGGATTTCT	TACATTTCAAATGATTGCTTTTAACCACTCAACAA
C05	13	30.869	snap1452	SNP	GCAGGTCCTGTGTGTTGTCTGGC	TCTACATGTTCAATGAGAGGACTAAGTCCAGTGAC
C05	14	31.292	snap369	SNP	ACATTCCACCACTTAGAACAAGTGATGATTCTTTAG	CCTCTGCCCTCAATTTGTCCTTTGGT
C05	15	32.414	snap1029	SNP	CGTCTCTCTTGGTAATACTCTAGCACGTCGA	CTTTGCGGTTCAGACGCATTCTTGTT
C05	16	33.06	snap1884	SNP	GGAGAGCGACGCCAGATTTGAAAA	ACACTCACCTGCAGGCGATTATAACAAAATATC
C05	17	33.872	snap1947	SNP	ACCAGTTTTACCGGGACAACTGGGA	TTCTCCAAGCTTTGTGGCCGTCTCT
C05	18	34.859	snap795	SNP	GCGTGTTTAGCTATCACACCGTTATCATATTCG	CGTTCGTGGAGGTCGAGCTAGAACAG
C05	19	35.968	snap2079	SNP	AACCCGTTACATGCGGTTCCGATT	TTGGGGACCCTAAACCGAGTTTCAATT
C05	20	36.877	snap289	SNP	CCATAGCTTGCAGAAGGTTGATAACTGACAC	GAACATGGGAGAAGAAGATTTTGCGAAGA
C05	21	37.186	snap1791	SNP	CACTTGGGTCCAACACATTGTAATATGGAGA	GTGGAACCAACCGTCGTCGTCCTA
C05	22	38.091	snap126	SNP	AGCCTTACACAACTGCTCCAAACACGTC	ACTTTGTCTTTACTTGTGTTGTGGCTGATCTTGTA
C05	23	38.874	snap2030	SNP	GGATGTTCATAGTTTTCGGTGAAGCGAA	CAAAGAAATGCACAGACTAATCTTCATTTACGGAT
C05	24	39.114	snap2080	SNP	GAGTTCCAATATCGGATGCCTAATTGGAAT	AACTTCCGGATACTTGAGAGATGTATGGAAAAGA
C05	25	39.403	snap2078	SNP	CCTACGGGAAGCGGAAACGGATATT	GGCCTTGTGCAAGGTAATACCAAAGGTTTA
C05	26	39.987	snap517	SNP	GGTGGGACGTGTTGTACCAATACTCTTCC	TCTTGGTGGTGGTTGATCGACTGACTAAG
C05	27	40.565	snap2028	SNP	TTAACCCAATTTGCTCAAAAATAAAACTATTCCGT	TTCTCCAGGCATTCAAATGGCTTCTG
C05	28	40.718	snap979	SNP	ACACTATTTCCATACGGTACATTAATCATTTTGGCT	CGGTGGCATGAACATGAACAATCAAATA
C05	29	41.371	snap290	SNP	TCATCTCCTCAACTCACTTTCCACCGA	TGCAGAAGAAGCTGAAAAGAGATTAGAGCTTGT
C05	30	41.449	snap291	SNP	TTGGCCTATTCTCTCTCTCACGGTTGC	TAGCCGAGGAAGAGTTTTTCTTTGACCTAAAAA
C05	31	42.299	snap1250	SNP	CAAAATGATCCAAGTCGTTTGGGACTACA	CAACCGTCTTGTCCGAATCCAACAAC
C05	32	42.862	BoSF022	SSR	TGCCATCAAAGGAGTGTTCA	TCATCTGCTCAACATGAGGC
C05	33	42.949	BoSF2541	SSR	TCTGAGGAATCGAAATTGGG	GCGTACACTTGTCCGGTTGT
C05	34	43.252	Ol10D01	SSR	TCTCTGCCAAAAGCAAATAGC	CTTGGCTCTCTCTCACCACC
C05	35	43.468	BnGMS292	SSR	TCCGCTTTCTATTCTCTTTG	AATCCAACTATCTTCAGCGA
C05	36	43.675	BoE882	SSR	CCGCTTCTTCCTTGCCTTCCT	TTCGCCAGTAGATCCCCGTAATG
C05	37	44.082	BoE986	SSR	AGCTCCAAAAAGACTCATA	AGAAAACCCTCGCTAACAGATA
C05	38	44.388	BoSF2219	SSR	TAAGGTCGCCTCGAGAGAAA	TTGACCAAACACCAATCCAA
C05	39	45.11	snap155	SNP	GGAGGCTTCCTAAACGTTATAGCACCGAC	ACACCTGAGCCGCTGGAGTGAGAG
C05	40	46.528	snap660b	SNP	CGTGTTTGTGATGCTTGTTACGCTAAACTTACAG	ATTATCAACCACGCTCCTAGAAAATCCAGAACT
C05	41	46.906	snap133	SNP	AACCGAGCCAAGCCAACGACG	AGAAGTCTCGCAAGGCCTGAAGCAG
C05	42	47.564	snap1259	SNP	TTTCGATTCCGGTGATCTGTTCTGATT	GTCCACTTGATATGAGCAGCAGCCGTA
C05	43	47.853	snap1111	SNP	CAGTAACAGGAACCGGACCGTCGT	AGCGTTTGGACCAGCTGGAGAAGACTA
C05	44	48.463	snap665	SNP	CGAGTACTTCCCATTCATCAGACCGACC	TGAAAAGGATATCCTCTGGTTTGTCATCTTTCTT
C05	45	48.907	snap105	SNP	ACAAGCTCTACGTCGAGTCTTCCTTCAGC	CACCGAAGCTGCGCCAAAGC
C05	46	49.496	snap1619	SNP	CTTTCCCTGTTTCGTTTTTTTTTTTAATGTCTACA	ACAAGTAAGAAAGCAATGGAGATCGAAGCC
C05	47	49.946	BoSF1763	SSR	TGGGATCTTCGTTCTTCATTG	AGAGAAGTGGAATGGGCTTG
C05	48	50.288	snap1605	SNP	GTCTTCGTCAGTAGGTTCGGACAGACTACA	TAACCTCAACACCGCAGCGTTCG
C05	49	50.496	snap1604	SNP	GTAGTTCCTAAGAAATGTGGGATTATTGTGGTTACA	TGAAAATAGACATCATGCAACGCTGGAA
C05	50	50.783	snap1123	SNP	TTTGTTTCCCACGAGCATAACAAATCTGTC	TTCGTTTTGGTGAGCTTTTGACGATAGAAA
C05	51	51.178	snap104	SNP	GGGGATGGAGATTCATGTTTATAAAGACCACAC	TCATCCTAGTGATGATACGTGGCTACAAAAAGA
C05	52	51.332	snap1660	SNP	ACACCAACACTAAACTTTTCCATTAGTAAATCTAAA	GGATATTTTCTCTTCCTTTTCATGCTTGACATTTAA
C05	53	51.49	FITO496	SSR	attgtgactttgacgcctt	ttcttcttcctcctcttctgt
C05	54	51.749	cnu149	SSR	GGAAGCCTCTGTGCGAAAAA	TGCCGACGATTTGATAGAGGA
C05	55	52.092	snap664	SNP	TCGTCGAAAACAGGAGCAGAAGCAG	ACCATGAAGACGATGATGAGTCAGATGATG
C05	56	52.408	BoSF2103	SSR	TGTCTTACCCTGCTTCACCC	AACGACGAAAGAAAAAGGCA
C05	57	52.712	snap1659	SNP	TGCTTGTGTTTCCGAGTTGCTCACA	TGGGAGATTCAGGTATAAATTGGTTAGCCG
C05	58	53.284	snap134	SNP	AAAGTTTGATGCTAAAACAGCCCTCCACA	CCAAAGAGCTTAGCGTATAAAACGTCAATGAAA
C05	59	53.369	snap064	SNP	AGGCGAAAGTCGCAGAGAATCAAGC	CATCGTAGTCGCCGCCAAACTGA
C05	60	53.84	snap227	SNP	CAGCAAGGTTTTTGGATGTGGAGAAGA	TCTTGTCTTGCTTGGCGCAGCAT
C05	61	54.252	BoaS5a	SNP	GGCTGCTGGCTGAGGAGAAATTTACAC	TCATTTGTAAGTTAGACAAGCCGGCAACA
C05	62	54.673	snap011b	SNP	AGTTGGCGCCCACCGTGGTAT	AGATTCAGCGAGTACATGCTCGATTTGG
C05	63	55.34	BoSF2110	SSR	TTGAATGGTTTCTTGGCTCTT	CACCCATGAACCCCTTGTTA
C05	64	55.43	BoSF2562	SSR	TTCTCTTTTCCTTTTGGGCA	CACCCAAAAACAAGAACCCA
C05	65	56.02	snap398	SNP	GTCCACCTTTGCGAGATCACCCTAGAC	GCCGTATGCGGAGAGTGGATCAAA
C05	66	56.538	snap1417	SNP	GGCTATGAACACAGTTTCCATGGTAGGTC	AAGCGGTTTCACAAAACGAGTATGTACATTTG
C05	67	57.414	BoSF1148	SSR	TTGAGCACCAGAGTGGTGAG	TTGTTTGGGTTTGATGCTGA
C05	68	57.984	BoSF2140	SSR	CATGAGAGACTATTGCAAGGACA	GAAAGACACCCGTCAAGGAG
C05	69	58.442	BoSF1846	SSR	CCCTGCTTGAGATAAACCCA	CATGATGATGCCATACGCTC
C05	70	58.989	snap801	SNP	CCTTCATCTCCCACTCCTAAAGCTTGTGTC	ACTACCATCAACTGTTTCCACCACGTCATT
C05	71	60.201	snap607	SNP	CCTTCTCCTTTGCGTCAAACAAATCACC	AAGAACCCGGATCCATGTCGCAATA
C05	72	61.309	snap242	SNP	GCTTTGAACTTTACCTTGGAACGCTCTCTG	GAAAGTTTCTTACTTTACTTGTAAGGCGTCAAGCAG
C05	73	61.872	snap243	SNP	GTTCCCTGTGATATCCAGTTTTGATTTGGTC	AGCTAACTCATTAACCACACTTACACATTCGTTTCT
C05	74	62.329	BoSF288	SSR	TGTCGACAGAGGATGAGGAA	AAACCTATGCAATCTCAACACG
C05	75	62.709	CB10080	SSR	GCCCTCAACCTGTAAAGT	TTGTTGGTGTGTGAATCATA
C05	76	63.465	BoSF2798	SSR	TTAAGCCAAGCTTCCCAAGA	GGCTGTTGCGTATTACCGTT
C05	77	63.916	snap1808	SNP	GGGCGCGGAGACACGAGAAA	AGCACATGGTTGTTTGCGCCG
C05	78	64.794	BoSF169	SSR	CCGTATCTAATATTCCCGCC	GAAGGAAGGAGAAGAGCCGT
C05	79	65.385	BoSF2733	SSR	CTCCGGTCATTGATATTGGC	GCCTTTTTGGTGCATGTTTT
C05	80	66.084	snap800	SNP	TCTAGCCAATGTTGTGGAACACATGAACC	GGTTAACTGATCGAAACGGTGTAACGCATA
C05	81	66.813	snap714	SNP	TGCGAGATATTGGAGACTACCAACAGCAG	CTTCCTTGTTCATACATTGCCACAGACAAAC
C05	82	67.016	BoSF2374	SSR	AAGCGGCACTCAACATAAGC	TAACCGTTTCTTGCTTGCCT
C05	83	67.413	BoSF1803	SSR	AGATCGTGGGTCTGGTGTTC	CGTCGTTGATCGTGTCTCAA
C05	84	68.021	BoSF2724	SSR	CGATTGCTTTCTCTGCAACA	CACACTTTCGCAGAGTCCAA
C05	85	68.745	BoSF2884	SSR	CGAGGAAGTGATCGGAAGAG	ATCCAGAACAACACATGGCA
C05	86	69.941	BoE891	SSR	CCTCTTTCCTCCCTTCCTTCATCT	AGGGGCGGTAGTAATTGGAGTAAC
C05	87	70.389	MR095	SSR	TGCCCTTTCTGTGTGACATTG	CTTGGGACAGGCTTAGCATCT
C05	88	70.883	BoSF317	SSR	CCAACTCCGGTCAATCATCT	GCCCCTTTCTGTGTGACATT
C05	89	71.452	snap715	SNP	AAAGGGTTGAGCGACGGCGAC	TGGCTTCATCCCTAATAACAATCATACCTTTAGTTC
C05	90	72.044	snap1170	SNP	CGATAAAAATTGGTTAGTTAGGAACTTACTTCCAGA	ACCGACGGGAATTTTCTCGGACC
C05	91	72.448	snap808	SNP	GGAGTAATGGGTCCACACAGATCTCCCT	AACGATGTACTGAGGCTACTTGACCGGAC
C05	92	73.092	snap1172	SNP	TTGGCGTCTGACATATTGTTCTTGTGGAT	CGCTCCTGGTACATGTCTCTAAAGCAACA
C05	93	73.946	BoSF2574	SSR	AAACGCGGATCAAAGAGGAT	AGCTCTTCGACGGATTCAAA
C05	94	75.012	snap244	SNP	GCTAGGGGAAATGTTGTGCAAGATAGTCCT	TTATACATACAGAAAAGTTGGGGCGTGATTCTC
C05	95	75.843	snap1826	SNP	ACCACTAAGCTTGATATCGTCTTGCATAAACAGA	TTGGGAAGAGGTTCAACGACAAGGG
C05	96	76.508	BrSF170	SSR	CGCGATGTACCTGCTTATCA	CAACCCTCGCAAACTCTAGC
C05	97	77.038	BrBAC132	SSR	GAGACTCTTGTCGGAAACGC	GCAAGTTACAAGCTACCCCTTT
C05	98	77.975	BoSF2365	SSR	TGTCACTCAATCGTCTCCCA	CGAAGAAGCTCCTCCTCAAA
C05	99	78.52	BoSF963	SSR	TGTTGTGGGTTTTGAGTGTTG	AATGAAAATGCGAGTCATCG
C05	100	79.96	snap1292	SNP	CTTATTGCTTGATTAAAATCGAAACCCAAGTC	ATCAACCTAACGATCATATTCAATGAGATTAATGCA
C05	101	81.311	snap367	SNP	TGTGATGGTTTTGTCTACATGCAGCGAC	TTACCCGTATTCTCCAGATTCCTTCTTGATTATTC
C05	102	82.536	snap368	SNP	CCAATTTCCGTCAGACTGTCTAGTGTTATCAGC	ACAGGGGAATGGTACCCCACTCTTACCTA
C05	103	84.971	snap1047	SNP	AACATCACTTTGCTCCCTTAATAAAAGAATGACG	CCTTCACTCCTCGCTAAGTAGAAGAACCTACAAGT
C05	104	89.747	BoSF1464	SSR	CATTGATTTTCCAATGTGGG	TCCCTTCTCCTTTTGGCTTT
C05	105	93.845	BoSF1860	SSR	ACAAAAATGTCTCCGATGCC	TGCCTCGTTACTTGACATGC
C05	106	94.673	BoSF259	SSR	GTGGTTGGAAATATCGACGC	TGAAGCTCACAAATCGCAAG
C05	107	95.475	snap573	SNP	TGACTTCTTGGCTCGCGTTTTCAAACT	CCCTTATATTGGAATGAGCTCAACATAGCCA
C05	108	96.68	BoSF1662	SSR	cacacacaaacacacacagtt	gaagagagtgaggacgaagag
C05	109	97.899	snap572	SNP	AAATCCGGTTACAGATAAACCCGGTGAC	ACTGAATCCTGAAGGAATCGAACAGAATCC
C05	110	99.86	snap804	SNP	CCTTAGCTTGTTCTGTTGTTTCAGGTGAGGT	AAGGAAAAGATGAAGATGGTGAGGAGAAGGTAG
C05	111	100.677	snap468	SNP	TCGATCTCTTTAACAACAGGTGGTGCTCTC	CTTCTATGATAAACCAAGATTCAGACACTGCCC
C05	112	101.224	FITO374	SSR	aagggacgcaagggaatg	cgaggaacacgagatgag
C05	113	103.506	snap602	SNP	CCGATAAACATCTGCACACATCCAGAGAC	GTGTGTTGCGTATTGAATCTTCGTGAGTTTATTT
C05	114	105.357	snap526	SNP	TTATCTTGCCGTAGCTATACACTTCATTTCTCAGG	CGGCTATGTTGCATGTTTCACATCAAT
C05	115	107.303	BoSF2553	SSR	TGTCCACAACGCTTTGTTTC	GGTCCAATGGGAGAACCTCT
C05	116	108.248	BoE746	SSR	CCGCCGTCCCCGTCTCCGTGAT	AGCTGTTCCCTCCTCTGTGC
C05	117	110.39	snap1480	SNP	AATAGCAGTAGCAACGAAGAAGATAGAGACG	CAAGATAACCTAAAGGAGCAGTATAATGAGTTTGAA
C05	118	111.808	snap1477	SNP	CATCGACGCCACAAGAATCAGG	ACTCAAGAACCAATAATTTGTCAAAACATAAACTCT
C05	119	112.351	snap1478	SNP	TTATTTATTTCAGTGGTCAAGCTGCAATG	CGGTGTGTTTGTTTGCCGCAGA
C05	120	112.676	snap1479	SNP	AATGGTGAAGCTACAATCAGCTAGGGA	CATACACAATAAAACACTTGACAAAAGTCATCTGAA
C05	121	113.517	snap1238	SNP	TGCATGACTACTTTCTCCGACATCCCTAGT	TAGAGATTTTTGTTACGGTTAACGGTCGATTGTAA
C05	122	114.264	snap560	SNP	GGTGTAAGACCAACAGAGTCGAGGAGGCTATA	AAGGCATTTCATCTCTGAAAACCCTCTCAG
C05	123	114.762	snap559	SNP	GAGAAGAAGAGGAAAAGGGTCAACAACACAA	TCCTGCTCACAAAGAGGCCTTTAAATATACTCA
C05	124	116.262	BoE586	SSR	GGGCCAATGCACTTACTC	TAGCGGTTGATGATACG
C05	125	116.537	BoSF2390	SSR	ACTATCTGGCCAACACCGTC	TTTTTGGTTTTCCTCAAGCA
C05	126	118.914	snap1228	SNP	CTGAGGTTTTCTCTGTTTTGTGGTATACATGACT	GCCACTTTGCAGCAAGGCTTATTACTATTATGAT
C05	127	120.232	snap1390	SNP	GATTTACTCCTTCTTCAGCTCAATCGAAA	TGCAGAATCAAACCGATCCCGC
C05	128	121.15	snap596	SNP	TCATGTTACCGATCAAGTAGGCTCCGAA	ACTCACACCGCTGCTTGCATCTTCTATTAC
C05	129	122.653	snap595	SNP	GGTGAGGAGTACACACACAAAGCCGAC	TCCCTTCTCATTGTCGTCACATCACTGTAG
C05	130	124.417	snap2043	SNP	TTTGTACCCAAGTGAAGGAATCCATAGAGGA	CAGCAAACGGTCCGACCATAGCA
C05	131	128.708	cnu361	SSR	TTCTGCACATGAGAGCACAAGA	TCGATAAAAGAAACTCAAATGACTGC
C05	132	134.497	snap2042	SNP	CTATTCCGAACAGGTTACAATCTCTCAAGCC	GCATACCAATAGGGGAAGAAACCAATGTTAGT
C05	133	134.552	snap1853	SNP	TCATCATAGCAATGAGACCAGCTACAGAGACA	CAAAGCAGAGCTCGAGCGTTTCTATGAC
C06	1	0	BoSF1337	SSR	TAGATGGAAGAGTAGGCGGC	TGAAATGAGCAGCGATCCTA
C06	2	2.62	snap546	SNP	TTGCTCTTGCAATTTCACTTCACTTCAGC	GCGAACTTTGATTACGTTTAGTTTATCAGTGATACG
C06	3	10.271	BoSF2791	SSR	TGCACCACTCCCTGTAATCA	GTCTCTTGCTCAGGTTTGCC
C06	4	12.632	snap1603	SNP	CGACAGAATACAACAGAAGGCAGCGAGA	CCGGGTTGCGCAAGAGTCTCC
C06	5	13.457	snap1602	SNP	GCAAGTAAGGATAGTAGTGAAGCTCGAATGATGATA	ATGACGGGATCGGAGTGAGAACACTCT
C06	6	15.874	CB10211	SSR	CAGCAGAGATCGATGGAG	ATAGAAGGCTGCCCCTC
C06	7	16.417	BoSF1588	SSR	AATGATTGGGCCATAAACCA	GAGACGAAAGCGATGGAGTC
C06	8	18.957	BoSF1721	SSR	GAAAGAGATTTGCAGTGGGC	AAACCCTCCAATCCCAATTC
C06	9	21.967	cnu053	SSR	AACATTCCCGCGTCTCTCT	CTAAACGGCGCAATTCTCTC
C06	10	23.168	cnu331	SSR	CTGGACCCTGCCACACAAG	GAGTAGGAGTTTCCGACGAGGA
C06	11	27.607	BoSF252	SSR	TTGAGCTGTGGGTACAAAGTG	TCCAATGACAATCAATCCACTC
C06	12	29.774	BoSF189	SSR	CCTCCAACCTCATCTACCCA	TCGAGGAAAGATGTTGTAAGCA
C06	13	30.247	BoSF250	SSR	AAAAACACTTAGTTGTGGTGGGA	TTTTTAATGCAGCCCGAAAC
C06	14	30.691	Na12A02a	SSR	AGCCTTGTTGCTTTTCAACG	AGTGAATCGATGATCTCGCC
C06	15	31.656	BoSF1338	SSR	TTTTGAAGGCAGTTGCAAAAT	AAATTAAACCAACCATTCATCCA
C06	16	32.443	snap955	SNP	GGTCACAAGAAAAACGTTCTCGCTCG	GTTGCGGGAACTAATGGTTCGTTGG
C06	17	33.75	snap785	SNP	GGCCTTGAACTCGATGGTTATGGCA	TTGGAATGCAAGAGTTGCCACAAGAAG
C06	18	34.659	snap1219	SNP	TCTGAATCTGAAGTTGAGAGTGACGACAACT	CTTTACTGAACACTTGTTTCTTGTTCCCCTACTTG
C06	19	35.699	snap1220	SNP	TCACCAATGCCTGGGTTCCATCACCACCCACCAAGT	CAGTTTCAAAATAACAACAACCCCTAGCCAA
C06	20	36.991	snap1678	SNP	GGAGGATAACTGTATCTCCGAGTGGAGTGAAATA	CTGAAAATAAAAATGCAATGAGGTTAGACAAATGG
C06	21	38.148	snap206	SNP	CCCAAAAGCTGAATCGAAACCCGA	GGCGAGTGGGCACGGTGAAG
C06	22	39.321	snap057	SNP	CGTGGCGAAATCGATCATATCCACC	CAACCCTCGGCGATGGCAAA
C06	23	39.844	Na12A02b	SSR	AGCCTTGTTGCTTTTCAACG	AGTGAATCGATGATCTCGCC
C06	24	40.76	Na12A02c	SSR	AGCCTTGTTGCTTTTCAACG	AGTGAATCGATGATCTCGCC
C06	25	44.658	BoE761	SSR	CATTCAGCGACTTCCTTCAAACTT	GGCGCACTTCTTCCCCTGTA
C06	26	45.425	snap1806	SNP	AAATCGAACAACACTTCCTTGCTCGAAA	AAGAAGGTAGTATCAGCATCAGCATCAGCATC
C06	27	46.374	BoSF2116	SSR	TTTTATCTATTTAATCAGCTTTTGCAT	TGGACCCAGTTCTTATTTTTGG
C06	28	47.312	BoSF2468	SSR	GAAAGTGCCTTCCTTGCACT	CCCTTTCACTATTTCCAGCA
C06	29	47.797	BoE392	SSR	CGGTACCGGAATTTAGGAACTC	CTCTCACCCAGCAGCCAAAAC
C06	30	48.266	snap1634	SNP	GCAGCAGCAAGTTTTGCCTTTCTCAGA	CCCTCAAACCGGGTCCTTCTCAAA
C06	31	49.241	snap1793	SNP	GGTCAACACTGATGAAGATTTTGCAAACATAAGA	GAGTGAATGTGTCATGTCTTCTCCTTCATTGA
C06	32	49.783	BoSF1103	SSR	TCTCGGCATCTTATGGCTCT	CCACACCGGAGTTTAGCTGT
C06	33	50.288	snap1379	SNP	CACAACATATGAGTAAGTACCAACACGCA	CTAAAGCAGAGCACTTTCTCCGGCG
C06	34	50.905	BrSF211	SSR	CCCTGAACAAAAACCAGACA	CTTGATTTGGAGTTGCGGAT
C06	35	51.307	BoSF1637	SSR	ggattgcctgagtttattctt	tctggagtagatgctttggt
C06	36	52.195	snap190	SNP	GCCCACAGCAGATCATTATGGCCT	GAATTCGTGAATATAAATGTCGTAAACTTGGCTAGG
C06	37	52.613	BrBAC188	SSR	GCTTTAACAAATCCACTTTAAGGA	GTGAAATTATAATATATGCCTTCATCA
C06	38	53.052	snap1215	SNP	GTTTTGCTAAATATGTCACGAAAAACAATTCTAAGT	CCTTTCTTAATTTGATCTCTCTTGGTTGGAGCT
C06	39	53.685	snap794	SNP	CTGCTCTTCCACTTCATATATCTGGTCCTCTG	GACGGCAAGGGCATGCGATAACT
C06	40	54.066	BoE569	SSR	CCCGTAATCACCGCCTCTTTCTG	CCTCCGCCGCTACCACTTCC
C06	41	54.674	snap191	SNP	GAAACTGGCCTTGAGTCTGAACTTGATGTC	GCGACAAGTCGCCACTGGTGAAG
C06	42	55.006	BoSF425	SSR	ACGCCAAAAGTTCACGTTCT	CAACCCACTGCTCAAACAAA
C06	43	55.123	snap092	SNP	CGGACCCAAGTTGTGAGCTCAGG	CCATTCCATTTACAGAAAAACTCTCCCTCG
C06	44	55.996	BrSF187	SSR	TGAAGACAGAATTGCATCCG	ATATGATGAAGCCGTCTGGG
C06	45	56.945	snap1453	SNP	TGTGTTGACCCTAGAATGCAATAAATAGAATAAC	ATGTTTGCTTCTCAACATTTGGGAAAGTTAATAAAA
C06	46	57.757	BRMS015	SSR	TCGCCAATAGAACCCAAAACTT	CATCTCCATTGCTGCATCTGCT
C06	47	58.345	snap1601	SNP	AACTCAATCGCGGGGTCAGTTGAAA	CTAACCCAAGAGCAAACGTCACGCA
C06	48	58.709	BoSF2505	SSR	GGTTATTTCCACCATGCCAC	CTTGCCGAGACTCATCATCA
C06	49	59.148	snap1217a	SNP	AATCGGAATACTAAGCAGAGATTCCAAATCGAAAAT	CCGTCTCTTCCGAAAACTTCTCGAATCTTA
C06	50	59.596	snap1217b	SNP	AATCGGAATACTAAGCAGAGATTCCAAATCGAAAAT	CCGTCTCTTCCGAAAACTTCTCGAATCTTA
C06	51	59.829	snap1218	SNP	GGATTATACATCAGACCTCGTGCGTTGAAT	GTAACCCTTTTTCCCGAAAGGGTAGCC
C06	52	60.442	snap1803	SNP	GGAGTTCGGGTATTCGGGTCGAGA	TACTACTTTCTCTTTTCTTCCCATCGGGAAAGTT
C06	53	61.066	BoE209	SSR	ATCTATCCCATCCGCTCGTCA	AACCCCTATTCGCTTACTCC
C06	54	61.602	BoSF179	SSR	TTCTGGACGATCTGTTGCTG	CGCCAGATCGATCCTTCTTA
C06	55	61.838	BoSF1323	SSR	CTGAGCCACCATTTGTTGTG	CCTAACCCTGTTGGGTCTCA
C06	56	62.146	snap775	SNP	GAGTGTTAAGCTGTAGAGAGAGGAGCCTTGGT	GGTTATTAAACTTCCTCGCTAGAAAAAGAACCCAT
C06	57	62.456	BoSF1322	SSR	TGTAAATTGCCTCACATAGCTG	TCCCAATTTCTAAACAAAAACCA
C06	58	62.926	snap122	SNP	CTATTTTCCGTCATGTCTGTAAACCAAGAGTCTG	AGTGAAGGTACCTCACAACTCTTTCCAAAAGC
C06	59	63.193	snap1297	SNP	CATTCACTCGGCGCAGGACG	GTTCTACATACATTGAAACAAAGAGATGGAAAATCA
C06	60	63.785	snap1032	SNP	TGACCGAAAAGACGATTGAGATCTTGGTC	CTGTGAATGGAGCAAAGACACATGTTGTAAAG
C06	61	63.961	CB10343	SSR	ATGCACGTCTCACAGACC	AGCCCATTGGAGCTAGAG
C06	62	64.454	snap361	SNP	GCCACTGATTCCTCCTTTTGAAGGTG	TTCGGCATTGCCAATCTTGAGAAAGATAT
C06	63	64.738	snap1364	SNP	CAGTACACGTGTTTCCCCACTATGAAAA	AACCAGAAGTTGAGGGAACAACAATCTGC
C06	64	65.115	BoSF1838	SSR	CCAAAGGTGTCACGCATGTA	TAATTCGGCCTCTGTGTTCC
C06	65	65.621	CB10234a	SSR	TCTGTTGTTTCTCTCGCC	CTGATGGACTAGGACCCC
C06	66	66.14	snap197	SNP	AGCCAGTATCAAGTTGCCAAGATAAGCTCTG	GGAGCAAGTAGTGTTCTCTGACCCGTATAGAGTT
C06	67	66.453	snap386	SNP	CCACGACAAAAGAGAGGTCCGTGC	CTGGTGATAGTCTGACGATGATACACGAGTTTAAG
C06	68	66.819	snap1394	SNP	TGAATTTTGAAGCTCTGTATCAATCTTGTTATG	GCTAACAGCTAAAGCTTTGATCGTAAAATGGAAA
C06	69	66.967	snap124	SNP	GGAGCTGGAGACGTTGTGGTCGAG	AAGTCTCTCAGAAAATGAAAACGGACACCAATA
C06	70	67.116	snap073	SNP	TGCTGCCTGAAGACCACATCACGA	GAGTTATTGGTCGCAGGGATAGGAATGG
C06	71	67.255	snap630	SNP	TCACAAGGTTTGACCAACTCACGATGA	CTGCACAAGTCAGTTTGGACACTAGTCACATT
C06	72	67.549	BoSF043	SSR	TTTTGGATGAAGCCCAAGAC	GCTAATCAGATCTCTCGCGG
C06	73	67.602	BnGMS24	SSR	AGGGTAGGATTCATGAGGTT	TCGGCTTTATCTCATCCTTA
C06	74	67.692	BoSF297	SSR	AGGAGATGGGAGGATCTGGT	AAGCGAGTGCTCTTCTCAGC
C06	75	67.789	BoSF2292	SSR	GGGCGTATCAGGAAGAGTGA	ATGTGTGCCTGGGAGAAAAT
C06	76	67.966	BoSF1215	SSR	AGTATCAAACCCGCCTGTTG	GGGTCGTATTAATCGCGTGT
C06	77	68.148	Ol10F09a	SSR	AGAGAGCGAGATTGATTGGC	AAACGACCACGAGTGATTCC
C06	78	68.148	Ol10F09b	SSR	AGAGAGCGAGATTGATTGGC	AAACGACCACGAGTGATTCC
C06	79	68.374	BoSF2234	SSR	CCCCCACCTAGTGAAACTCA	CCTCTTCCTCACCAACCAAC
C06	80	68.795	snap694	SNP	TTTTTCCTTCTTTAAGGCATCCGTTATGAGG	CCGAGAGGCTGACGTGGCATG
C06	81	69.242	snap1545	SNP	AGATCAATGCGGCCGCGTAATG	CACGAATACCTGCCAAACAAGAATCAATTTT
C06	82	69.427	CB10234b	SSR	TCTGTTGTTTCTCTCGCC	CTGATGGACTAGGACCCC
C06	83	69.773	snap118	SNP	GATAAATGAGTCACTTACGTCACTCTCGATCAGG	GGGAAGATCCGCTCTTTACTAGGCTTACTGA
C06	84	70.133	BoE417	SSR	ACAGCGACCGTATCCATCAC	ACAAACTACTCTCAAGGTCATACA
C06	85	70.219	BoE047	SSR	TCCTCTATCATCTTCCTACAACCA	AGAAAAGAGAAGAAGAGGAGAGCA
C06	86	70.286	BoE623	SSR	ACACAAACGCAGCTACAACCTCAC	TCATGGAAAGATCGCTAACC
C06	87	70.407	BoSF2587	SSR	AGCTTCTCGCCCTGACAATA	ACCGGCATCAAATCTCAATC
C06	88	70.556	BoSF1972	SSR	TTCCGATTGAGTATGTGAAATTAAA	GGATGAAAGGGAGTGCAAGA
C06	89	70.884	BrSF648	SSR	TGGTTTTCTCTTTTCATTTCTTTCTAT	TTTGAAAATGTTGAAAAAGAAGTTG
C06	90	71.115	snap1632	SNP	ATTTGGTTTTTTGGTTTATATTTGGATTTAAGATA	AATTAAATGACACTTTTTGTACACAATCCATCCG
C06	91	71.214	snap695	SNP	ACCAAAAATAAATCAAAACGCCGCCTC	GTCAGCAGACCCCGGAGTGGG
C06	92	71.385	Ol10D03	SSR	GCCAAAGACCTCAAAGATGG	AAGCCACGTGAAGAAAGTCC
C06	93	71.43	Ra2G09	SSR	ACAGCAAGGATGTGTTGACG	GATGAGCCTCTGGTTCAAGC
C06	94	71.448	BoE123	SSR	GCCGGAGTTTCGCTGTGA	GACTGTGAATTTTCCGGTTTTATC
C06	95	71.528	BoSF2765	SSR	GGTTTAATCTTTTAAGCCATAGCC	CAAGCAAAAGATGTGTCTGGA
C06	96	71.737	BoSF2625	SSR	GCAAAAACCACCTTCCTCAA	AGAAAAACTGGGGCGAACTT
C06	97	71.794	BoE379	SSR	GCGGGGACTCTACCTCTA	AGCAGCTCAGCATACAAG
C06	98	71.934	BoSF1875	SSR	CTTCATCGACCCACCTTGTT	CAAGTTCAAAGGCAAGACCG
C06	99	72.256	snap108	SNP	GTCTAGAAGTCAGAGGATTAGAACACAGACAATGCT	TCAGCGAAGTCGAAATCTTTTGAACCC
C06	100	72.493	BoSF2247	SSR	TGGAGATCGTACCCCTGAAC	TGTTGAAGTCTTGGCTGACG
C06	101	72.836	snap1392	SNP	AAGAGTTTTGTTCAGATTTTTACAGAGAGAGATACA	CACTCCACTTGTTATGAACCACACGGAGTATATT
C06	102	73.062	BoSF2558	SSR	TTCATCTTCAGCTCCAACCTT	GGACCAGTTTCCAGCCAGTA
C06	103	73.263	BoSF291	SSR	TGCAGGGGTTTTGGTATTGT	TGGTTTGTTGTTGTGGTGCT
C06	104	73.61	snap1899	SNP	GTAACGCTCTTACGCGGATTCAAAATAAAGA	AGAGGAATCTGAGGTCAATCGATTATAAAAGGAGAT
C06	105	73.856	BoSF914	SSR	TAGGATAAACGGATTGCCCA	CCGGTTTTTCCAGGATGATT
C06	106	73.996	BoSF1355	SSR	ACCAAGTCAGCAACCACCTC	GGCAATGGCACTCTTGAAGT
C06	107	74.168	BoSF126	SSR	CCATTGTTGGTCGTGTTGAG	TTTGCTTTCGATCTCAGGCT
C06	108	74.361	snap210	SNP	TCACAAGGTTTGACCAACTCACGATGA	CTGCACAAGTCAGTTTGGACACTAGTCACATT
C06	109	74.641	ENA28	SSR	GGAGTCCGAGCGTTATGAAT	CTTCATCGACCCACCTTGTT
C06	110	74.851	snap1607	SNP	CTCTGCTGATTTACGTGAAAAACGACTACAAAA	GAAGTCTCTGGGTTTCGGGTCGGATA
C06	111	75.082	snap1296	SNP	TGATGGTAAATTAAATGTTCATCAAAATATAAGGAT	TTCTCTCGTGCTTTTGTTTTATAGGAGAAGTTCAA
C06	112	75.644	snap629	SNP	TGTCGCAAGCCTCGTCGGCA	CTCCCAGAGCAGCGACAACAGTTACTTC
C06	113	75.846	BoSF2081	SSR	TCAAGCAAGAGTTCAATAACAGAAA	GCTGGCCTAACACAACTGAGA
C06	114	76.044	snap960	SNP	GATGATCCATACGGCCCAAATGCA	GGCAAGACCTAGGTTTACTCCCGGTTTTAG
C06	115	76.307	Na12D03	SSR	GGTAAGCCAAAAACCCTTCC	GAAACCGGTAACAAAGTCGG
C06	116	76.715	snap658	SNP	AAACGACAGCGTTGGATGTACCGTC	TTCAGATTCTGGTGTTTCAGACCCGTG
C06	117	76.85	snap213	SNP	GGCATCCTTGCCACACGGCA	TGGGGTGATTGGGTATCGCACAA
C06	118	77.088	snap294	SNP	AATACAATTCTACATTTCTAATACAAGGGTGTTTCC	GTTTTGTTGTGCTCATGTCTGAAACAGAGGT
C06	119	77.301	snap293	SNP	AATGACGCTAACATGCTTCAGACAAGTTTAGG	TTTTCACACATGTTAAGAAAACACACTAGTAGATCA
C06	120	77.406	snap1686	SNP	TGTTACTGTGAAGCTGACCTTCGTTTTGAAATA	TTGTCGAATATGAAGAACAATCAGTAACTCCAAATC
C06	121	77.959	snap1222	SNP	AAACCGGATGATTTCAGTAAACCAGACACT	CTCAGTAAAATCCTTGTCACCAACACCTAAAGC
C06	122	78.47	snap627	SNP	TCGTCACAACCACGGGGATGCT	GGGTTCGAAGGGTTCTTCGGTAGGA
C06	123	78.778	snap656	SNP	GTCAGCATGTTGCAAAGCCACGAC	TTTTATGTCGTCCTCGATCAGGTTTTGAATTAC
C06	124	79.323	snap072	SNP	GCAACTAGTAACTGTAAAACATTATCCATCGGCCT	CCCGACCAAGATTGTGGTGCTGAT
C06	125	79.74	snap007	SNP	GCATCACGTTGATGCTCCCAAAAGTCT	GACTTTGGCTTTGAGCACATCTTCTCAGTC
C06	126	80.306	snap161	SNP	GAAAAACCTGGTGGGACCAGAGAACTAGC	CGTTGACAAGCACAGGAACAACGGT
C06	127	81.114	snap1362	SNP	TCACACCTCTGTCAGGGCCAGA	CGTGACACTCGATTCAATTTCAAACCATC
C06	128	81.82	BoSF2637	SSR	GGAGGGCGAAGAGAGAGACT	GTTTTGACGCAACGGATTCT
C06	129	82.033	BoSF105	SSR	CCTCAGACAATGAAGCGACA	TACTGATCGGAACCTCGACC
C06	130	82.235	BoSF2794	SSR	TGGTACCTACCACCGTCTCC	CCGGTTTGGTTTCAGTGAGT
C06	131	82.378	BoSF2054	SSR	GAAGGAACAAGAGGATGGCA	TCATGTTGTCGAGAATCCCA
C06	132	83.184	BnGMS102	SSR	AAAGGACGTCGTATACTCCA	AAACTCTCTCGAAATATGCG
C06	133	84.025	BoSF1615	SSR	ATGACATGAATGGTTTGGCA	TAACAGTGGATTGAGCGGTG
C06	134	85.158	BoSF943	SSR	AGCCGCGTTAATTTGCTAAG	GGGGAGTGGGTTAGGGTTTA
C06	135	85.804	snap1606	SNP	CATCGCTGTCCGAACATTCCACA	CGAAGATCGATGTTAGGATGATCTGAGGACT
C06	136	88.501	snap1223	SNP	AAACGTCTTTCAATCCTGATACGCTGAAAT	AAGAGAAGAGCTGAGTAGTGGATTGGCGAT
C06	137	89.632	snap967	SNP	TGTGTTCTTGGATAAGAATCCCTTAATCACTGC	TGGAGAATCACCAGGAAGTTGAATAAATCTCA
C06	138	90.993	snap1743	SNP	GCCTTGTCCACGTTTTTGATCAGAGTTACA	ACGGGTGATAGGATCTTAACCTGGAATATGG
C06	139	93.552	snap1015	SNP	CACAAATGACCCCAACTACATCTATCTTCTAGCAC	CGATGTATGTCTGTGAATGTCGATCGATG
C06	140	95.169	snap1344	SNP	AAACAAATGGGAGATTCATCATCTAGACATC	AAGTCTGCGATTTTAGTCTTAGAGTTGCTGGTG
C06	141	100.1	snap1361	SNP	GAAACAGGTATCGCTCCGGTGAATA	TTCTTGCCCTTGACCACAACAACCTC
C06	142	101.572	snap070	SNP	ATCTATGACGAGTGGATCGCAGTGTGG	GACCGAGCATGATTTGTTGCGGA
C07	1	0	snap1034	SNP	TTGGAGCTTGTTGATTCTTTCCCTCG	CTTTGCTCCTCTGCTTTCCCCTTCC
C07	2	7.377	snap174	SNP	GCAAGGAAGCTACGTCGCCGCT	CCTCATGTAAATCTTACCTCCCATCGCC
C07	3	11.504	BoSF1455	SSR	TTCCCTCTCCACAGCCTCTA	GAGCAAAAGAGAGCTTCCGA
C07	4	15.434	BoSF954	SSR	CTTCCACCACTTTCTCAGGC	TCCTTTTAGTTTTCAGGAAGAGAG
C07	5	16.414	CB10431	SSR	GGGTTTACTGGGTTCGTT	GCAGAAGGGGAAACACTT
C07	6	19.054	BrSF407	SSR	TCTGTGAAGATGGAGTCCCC	ACCCTATGAGCCAGTGTTCG
C07	7	20.387	BoE432	SSR	TTCGCAAATTTCCGTTACTGG	GGAGCCTTTGCCCTTATCG
C07	8	20.808	BrBAC002b	SSR	AAGGTCAACACCCACAGGTC	TCCATCTCTCCTCTGTGGCT
C07	9	22.271	BoE783	SSR	AATGGCGGTGGTGTTGG	TTGGGCGACTAAAGAAAAAT
C07	10	23.914	BoSF1962	SSR	TGGTAAATGTCTCGGCTTCC	CGCAGGCTTCTGTATGTGAA
C07	11	25.585	BrSF402	SSR	GCCTGAGTTCTCGCTTTCAC	GTGCGCAACAAAAGAGATGA
C07	12	26.088	FITO573	SSR	cagattattgacaggtgcttt	cctcgtgttgttgttgttt
C07	13	27.301	BoE339	SSR	CTCCAGTTTCCAGTAGCCAGTAGG	GATTTTAGCTTGTTGAGAGTGACG
C07	14	29.046	BoSF1197b	SSR	ACACGTGTCAGACAACCCTG	CATCTTTCAGCCCTTCTTCG
C07	15	30.785	BoSF2860	SSR	CATGCTTGCCTGAAAAGACA	CCTTGTACTGCTCCTCTGCC
C07	16	31.531	BoSF2803	SSR	CAGAGGTGAAGCAAGGGAAG	AATGGGCAAAGAAGAGGGAT
C07	17	32.523	BoSF399	SSR	CCCGTCAGCTCTCAAGAAAC	CCAGTTGCTTTGGGTTTTGT
C07	18	33.845	BoSF1573	SSR	CGCATTTCAATTGTTTCGTT	TTGTGTGCATTTTTATGCTGTTT
C07	19	36.228	BrSF586	SSR	GAGGCTTTCTCCATCAACCA	GAGACAGAAATTGCAACTCTCAAA
C07	20	37.216	BoE225	SSR	ATCTGATGTGGAGCCTGTTGTT	CCTTACGATCTGGGAGTGAAAA
C07	21	39.068	BrSF567	SSR	AGGAAGAAAGCGGAGGAGAC	AGTCGCGAGGATTTGAGAGA
C07	22	40.734	BoSF2115	SSR	TTTCAAGAGGAGAAGCGGTC	GATCCTCGGTGAAAGCTCTG
C07	23	42.535	BoE118	SSR	CAAGCCGTGATCGTGACAAGA	TAGCAGTAGACCCCATGAAAGGAG
C07	24	45.746	BrBAC094	SSR	CGACTGTATTTGTGAAACAGAAAA	TGAAATAATTCCACATCAATAACGA
C07	25	48.301	BoE592	SSR	AGCGCAAACTCCTATAGATTCCTC	TGACAGTAAAAGCCATAGACAGA
C07	26	48.821	BoSF2452	SSR	CGGATCGAAAGGAACAGACT	GCGGCAGAAAAAGGGAGATA
C07	27	49.226	BoSF2033	SSR	CCACATTTACGCACTTGCAG	TCCGTATAATGATTTAACAACCCA
C07	28	49.997	BoSF2078	SSR	TATGCAAACCCAAATGGTCC	CCGGTTTCAAGATTCAAGGA
C07	29	50.34	BoSF2324	SSR	CTCTGGTTCTCGAAGCCTTG	CCTTGATCATGATTTGGGAT
C07	30	51.552	BoSF2565	SSR	TTGGATATTCTTCGGTTCGG	CCAAGTTGGAAAGAGCGAAA
C07	31	53.179	BoE208	SSR	GCAACACCCCGAGCATCATCAG	TGGTGGTTCTTCGACGGCTTCATC
C07	32	54.6	snap728	SNP	ACACCTGAGGACTTGGCTGCGTG	AAGCAAACAACATACCGAGAGTCTGTACAACAA
C07	33	55.576	BnGMS598	SSR	TGGTAGGTCCATTCTCTGTC	GAAGATGAAGAGGAAGGGTT
C07	34	57.979	BoSF2016	SSR	ATACGGGGACCAAACACAAA	AGTCACCTCCCACCTGATTG
C07	35	60.217	snap854	SNP	TCTCTCTCTTAAATTTCTGGTTCTTTTTGATACCAG	CCGCCTCTCCTCTTCCGTCAGATAAG
C07	36	61.423	snap1654	SNP	GGACAGGTTTAAGAAAGTGAGGATTCAATAAAAAAA	ACATGTACAACTGGTTTAGACTTCAAAAATTTGGGT
C07	37	62.253	snap1653	SNP	GCGCTTGACGACACCGACAAAAA	TGTCTCTCGCTTTATTATTCCCGTTTTGCT
C07	38	63.166	BoSF355	SSR	TCGAAAATTCGTCATCCTCC	TGCTCATCAGGAGGAACAAA
C07	39	64.49	snap1200	SNP	TTAACCTTTGTGGCAGATAAACAAACTGAGATAAT	TTATCACTCTCTGTGTATCCAGTGTGTGAGTGC
C07	40	65.643	snap521	SNP	GGCATTTCCCATTTTGCCTGATATCG	CCCTAGGAGAAACACTGGTGAAGAGAATGAA
C07	41	67.078	BoSF1395	SSR	TCACGATGTCCCTTGTGATG	TCTGGCGATGATGAGAAGAA
C07	42	68.996	snap356	SNP	AAAATGAAACATCAGCATGAGATCCAGTCC	CAGTCTCGCCGTCTCCGACTCACT
C07	43	69.712	snap578	SNP	CGCTCGGGACGTTTGACACATCT	CTCATCGCATCTGGAGACTGATCATAGAAAA
C07	44	70.128	snap341	SNP	TCCTCGATTTTCTCTCGCATTTTCACC	GCTCTACGAAGAACATCTTCAAGCTTAGGCTC
C07	45	70.573	snap326	SNP	GCAAGAGCGTACTCGCTACAAAAGGCA	ATGTTAAAGAGTGACGATGATTACTCATTGTTGTTG
C07	46	71.258	snap358	SNP	CCTCAGAAATTTCACACACCAGCGTC	GACGTATATAGCAGTTGTGAGCATAAAATTGAGCA
C07	47	71.758	BoE340	SSR	GAGAGTAAATACAGAGAAAGAAG	TCGCCGGAGAAAAAGAC
C07	48	72.285	BrSF595	SSR	TTTCCTATGTGGCAACACCA	CGTGAACCTTTTAAATGACCG
C07	49	72.763	snap342	SNP	GCAAGACAGCTTACTTACCACCCGGA	GAGATGACTGAGTCTGAGCATCCTCCTGA
C07	50	73.114	BnGMS626	SSR	GAGGAGAAGTCACTCTGACG	GACGATGTTCCAAGACAGAT
C07	51	73.466	snap729	SNP	GCGAAACGTCTTTCATGGCTCGTG	CTACAACGGTCACAGTTTCTTTCAACGATTG
C07	52	73.948	snap399	SNP	ATGGTCGTCGTCCTTCTGCATCAAATAA	GTGTGAAGTGGATCTCCTATACCGCTAGCA
C07	53	74.454	cnu400	SSR	CGAGTTTTTGTGTGTACGTATAGTAAT	CCAAAGTGCGTAAAGGAAGG
C07	54	74.565	BrBAC163	SSR	CGAGTTTTTGTGTGTACGTATAGTAAT	CCAAAGTGCGTAAAGGAAGG
C07	55	74.817	BrBAC169	SSR	CACACAACTAGGACACAGCCA	GATGCGCTCACAATTCTTCA
C07	56	75.047	BoSF2800	SSR	TTCATTAATGGCGACGATCA	TCAGTGCTACGGTTGCTACG
C07	57	75.282	Na12B11	SSR	AAGCTTCCTCGTTCTCCTCC	TTGTCTTCACTCGTTTTGCG
C07	58	75.48	BoE723	SSR	CGTTGAGGCCGAGAGTGAGAG	ATGGACGCCGGAAATGAGAA
C07	59	75.516	BoSF2313	SSR	AAGGAGGATCACGAGGAGGT	CATGGTAGCATCGAAAGCCT
C07	60	75.943	BoE093	SSR	CTCGACGGAAACGGCGGTGGTGT	TCTTGTGGGATGTGGTTGGTTACT
C07	61	76.561	snap357	SNP	ACGCTTTTCCTCTCACAATGCTCTGTGTA	AAATGGCTTTTCTTGAACTGTGTTATGTTTGATG
C07	62	76.72	snap331	SNP	CGTTGGCACTTGATTACAGCTCCGA	TCTCTTCAAATATCTTCATTGCTTTCTCTGGACTC
C07	63	77.437	snap1731	SNP	CGTACAACAATGGCTCTTACAGCACATCATA	GTCTGCAGAGTTCGATGTCACTGCATTC
C07	64	77.992	snap724	SNP	AATATCTGCATCTCGCTTTGTGACATTCACT	AAAAAGATTTGATGCTTTATGAGAGGAAAAA
C07	65	78.157	snap1318	SNP	GAAGATTCGGTGGAAGCGTTAAAAGAAAT	GTTGGAGTCTCTTCCCAATTGTCTGGAAA
C07	66	78.702	snap1316	SNP	AGATAAAACTCTGGAAGCTCAAACGCAACT	GAACCTGCCTTTGTCCTAAGGTGGGA
C07	67	79.463	snap704	SNP	CATCTTCGTCAACGTTTCGCAGTTTTCT	CCGTGGATTACAAAAGTTCGTGTATTTAATAGGC
C07	68	79.723	snap752	SNP	CCTTTACCATTATCTTACAGTGGACTCTCTCACCAA	TTGTATATCACCTTGAGTCCCTCTCGTTCGTA
C07	69	80.907	snap864	SNP	CTGGTTCGGAACGGGCTTCGA	TTTCATCTCCTCATGCTATACTATTGGTGAATGG
C07	70	81.938	snap1639	SNP	AAAGCTTCTCTTTTTTTGATCTGGAGTTAGTCAATA	TCAAATAGTCTCTCTCTCTCTCTGTGTCTTCCTCTG
C07	71	83.108	snap1198	SNP	GGGTGTATCACGTGTTAATAACTCACCGTGTATATT	TTAGAGATAGCTCGAGTTCTTAGGGTTGTGGC
C07	72	84.151	snap760	SNP	CAGGAGGCTAGATCTGTCTTGGTGACG	TAATCATTCTAACAATCAACCTAGCGATAGCCG
C07	73	86.585	snap799	SNP	GGTCATCTCTGTGAGACGGCCACC	ACTCGTATACTCCCAAGTTCAAAATATCTTACCACG
C07	74	87.078	snap1036	SNP	TTCCATTAACAGTCTGTCCTTAACGAAGGGA	CTGCTTCATGATGTCTTTGCCACTGAAA
C07	75	87.746	snap1290	SNP	CACATGAGCGACGTATCAGGAACGAT	ATCTTTGTACCCCTTGGTGTTCCCGAT
C07	76	87.977	snap185	SNP	GTAATATGTCATCAACATACAGAAGTAAGACCATCT	ATTCGTCTGGTGATGGATGTTGCAGTC
C07	77	88.725	snap552	SNP	TCTTCATGATCGTTCCTTTGGATGTTATGG	AACCAGTGGGAAATGATCCAGGAAGG
C07	78	89.193	snap711	SNP	TGCATAAACAACACAACAACTGCTGCAC	GTTGTTTCGACCATCTCGGCTTCTCTC
C07	79	89.606	snap137	SNP	TCCCCTCTCTGATACCTTCATCCATTCAC	TTCTATGAGGGGGAGGAAGTTCCGG
C07	80	90.008	snap812	SNP	GCAGATGATTATACTTGGATTGATATTGCCCTC	CTCCAACTCTCTTCCTCTATCCATGTATCAACTCTT
C07	81	90.315	snap184	SNP	TCGTGTTCCAGTTGAAGATTCTATCACACG	TGGCAGGGGAGTATTAAATATGGGCATTAA
C07	82	90.638	snap508	SNP	ACGCTAGTTACTTCCGTGAGCGCG	CCACAAAGCAACGGACTACATCATAGTAGAGG
C07	83	90.723	snap551	SNP	TGGAGCTCCGGAGCGAAGCAG	ATTCCGCTCTCTCCAAATGTGATAAATGGT
C07	84	90.967	snap1691	SNP	CGAGAGCACAATTTCCAGGAAAACACA	TGGCATGAGAACGTGGCATTGC
C07	85	91.183	snap1683	SNP	TACCCACCCTCATCCAGCAAAACAAA	GAAAATACCAAATTCATCAGGCAATAGAAATTCG
C07	86	91.428	snap1628	SNP	TGGCAGGGCGATGTAGGATGGATA	CTTGCGGCTTCCCACGACTTAAGAAT
C07	87	91.631	snap1508	SNP	CAAGTTCTTCGTCATTCTAATCAAACCAAGA	ACTTTCTTGTGAATGAGATATGTGAGCTTGTTCAAT
C07	88	92.002	snap1613	SNP	CAAAGAGATTCTGGAGTGATGCTGTGATTACTACA	CTTAGACTCGTAGCTCTATCAGATGGTCGTGAAA
C07	89	92.321	BnGMS552	SSR	CTCTAACTCCTCCAAACCCT	TCAAGCTCTCATCTTTCTCC
C07	90	92.711	snap1511	SNP	CTTAAGGTAATTTGAGTGATATCAACAGTCTCTGTA	CTATGGGTTATCTCACGAGCATCCTATGGAC
C07	91	93.142	BoSF2500	SSR	GGGCCCAAAATTATGAGGTT	AACTGCGTCTGGATCCATCT
C07	92	93.521	snap024	SNP	AGAAGATTGGTCTCCCGAGTGGACG	CTTCGCATGGTCTCTTTTGGATTCGA
C07	93	93.874	BoSF2982	SSR	TTCTCCTTCTTTCTTTACTCCCATTCT	TGGACCCAAACTCAAATAAAAATCA
C07	94	94.105	BoSF2405	SSR	ATAGAGGACCGACACATGGC	CGCGGGTTTTGTTTTAACTT
C07	95	94.274	BoSF2205	SSR	CCGACTTAGATGCCCATGAT	CGTTTTCGAACATGGGTTAAA
C07	96	94.409	BoE572	SSR	CAACGCCAGCTCCGACCTT	GCTGATTCATGCAAACTCTGG
C07	97	94.707	BoSF2203	SSR	CAGCCTGACAAGATAAAAGCA	CGTTTGGAGAATTTCACTTGG
C07	98	95.018	BoSF2672	SSR	TTCACAGATGATTGCAGGAGA	TTCGAAACCAACCCTTCATC
C07	99	95.078	BoE015	SSR	AGAGAAGTGGAGAAGTAAGTC	AATAGCGGCGGCGGTGAGG
C07	100	95.599	BoSF1204	SSR	TTTGATTTGATTTTGAACTATTTTGC	AACGGCAACAAACGAAGAAG
C07	101	95.672	Na12F03a	SSR	GGCGACATAGATTTGAACCG	TCCACTTTCTCTCTCTTCCCC
C07	102	96.048	snap002	SNP	GAGGAAACATGTCGTTAGGGTTTAGGTTTAGGT	GTCGTATTGGAAGATCATATTTTCTAACGGGCT
C07	103	96.232	BoSF1581	SSR	CTTGGTTTGGTACGCCATTT	ATTGCTAGGACCCGAAGGAC
C07	104	96.389	snap001	SNP	CGAAGCTTGGACCGAGAACTTAAACACTG	TGTTCGTGATCTTTCCATGTTTTGATCGT
C07	105	96.716	BoSF964	SSR	GGAAGGTGCACAAGGTGATT	CCAAGTTCACCTCTTCCCAC
C07	106	97.115	snap004	SNP	ATGTGACTTGTATGTGACACCGAGAACAGGT	CCCCAGTCATAATAGCTATAATCATGCCAAGACT
C07	107	97.454	BoaS1b	SNP	GGTACAGTGGATAAGGAGATGCCAAGTCA	AGTTAATAAGCTCTCTCAGTTCATGCACAAGCC
C07	108	97.716	BoaS3a	SNP	TGGATAAAATCCATTCTCAGTTCTCTTCTTGGATAG	ATACCCCTAAGGAACCAGAAGAGGCAAAAA
C07	109	98.188	BrSF663	SSR	TGAACCAATCAGGCCCTAAG	TTGTTGTTTTGCTAGGCACG
C07	110	98.693	snap069	SNP	GATAAAGTTTGAGCACTGATTCTCCTCACGA	AAGTACTTACAATTCTACCGAGGACTATCCAAACCC
C07	111	99.313	snap003	SNP	TTACTGAACCGCAGACTGAGGGGGT	CGCTTCCTTGCCACTCTTAGTCTCACC
C07	112	99.504	Ni4B04	SSR	TAGGCGGACTTGTTGATTCC	CATGATTCAGAACAAGGGTGC
C07	113	100.04	Na12F03b	SSR	GGCGACATAGATTTGAACCG	TCCACTTTCTCTCTCTTCCCC
C07	114	100.898	snap183	SNP	CCGGAGCAGATGGCTTTTCCGT	CATCGCTTCTTTGCCCCTGAATTCTT
C07	115	102.52	BoSF2683	SSR	AATACGTGTGTGCCACCAAA	CCTTGTACGCAAGATGAATAAA
C07	116	103.37	BoSF2819a	SSR	GACTTCCATCGAGCACCTTT	ACTGGAAACTCTTCAGCGGT
C07	117	104.365	snap1512	SNP	CAAAGCTAGGGCATTCAGGACAGG	GATGGATCAGATGAGTCAAGGCTGTAAAGGT
C07	118	105.033	snap1035	SNP	AAATCTGAATCTTCTCATGGTTGGACACGA	CCTTTTGTAGCCTGACTTAGTTGTGTAAGATCCTG
C07	119	105.942	BoaS1a	SNP	CGGTACAGTGGATAAGGAGATGCCAAGTCT	AGTTAATAAGCTCTCTCAGTTCATGCACAAGCC
C07	120	106.822	snap066	SNP	TTCTATGGTCATTTGGTATGAGCTTCTATTTTCCA	TCTGAAGAGATACAATAGCTTGATCCACGATTCTTA
C07	121	108.226	BrBAC088	SSR	GTTGACGCCTGACACTCAGA	CTCCAAAATCTGTGCCCACT
C07	122	108.987	BoSF030	SSR	ATTGGCGGTAAACCACTGAG	CCGTTTTCTCTGCTTCCAAC
C07	123	113.681	BoSF2614	SSR	CGTGGGCCTATGTTTTCTTC	TCTTCTCTCTCCCAAAAGCA
C07	124	115.032	snap099a	SNP	TCTGGGCCTTTTGGGTTGTATTCTTATAGTGAT	ACGCCTAATGCTCCTTTCAATCTTTCTCC
C07	125	115.471	snap099b	SNP	TCTGGGCCTTTTGGGTTGTATTCTTATAGTGAT	ACGCCTAATGCTCCTTTCAATCTTTCTCC
C07	126	115.922	snap1345	SNP	GGTATGCAGAGAGTGAGTGCCAGGT	GTTTGGCCACACTTGTGGTTTTTGTAACAT
C07	127	116.625	snap1402	SNP	CAAGTCTTGAGAGAAAGTGATCTCATCAAACA	CATTGATCCGCTCACGCTCAAACAT
C07	128	117.572	snap827	SNP	CCTTTAACTTTTCTGCTTGTAGACATCCCGTC	CCAGAATGTTGATCTCTCAACAGTCCTGATTT
C07	129	118.199	snap1897	SNP	TCACGGACACAAAATACACAGGTGGATAAATA	TTCAACCACACAATTCGTGACGAGAAATT
C07	130	118.787	BrBAC290	SSR	TCTGGATTGAACGGATAGGC	AGAGACATCTTCGTTCGCGT
C07	131	119.488	snap265	SNP	CGATCCAGATGTTAGCCCATCGCA	AAATCCAATCAGTGGCTTCCCAGTCTG
C07	132	120.188	snap1076	SNP	CAGGGCTGCTCCCGCAAGTC	TAATAATCAAGCGTGTGTTTGGAGAAGCTGA
C07	133	120.903	snap1234	SNP	TGTACTTCACCATTGCATCTTCTCTTGTGAAT	TTTCTTCCGTTTGGCACCTAGCTGG
C07	134	121.17	BoSF2406	SSR	ATATGGCCCTGCAAACAGAG	CAGCTTATGGAATGCCCCT
C07	135	121.777	snap1898	SNP	TTTCTAATAGATGGGGATGCAAGAACAAAAAA	GCATCATTGAATCCCAAATTGATGTCTTGTA
C07	136	122.864	BoSF1419	SSR	GATTCCTCTAGCCAAATCATCC	AATCATCCCCCTCAACCTTC
C07	137	123.39	snap1075	SNP	TCTCCGAGCTCCCCACGATGC	AGAAGCTCGCTTCTCAGAGCACGTAACTC
C07	138	124.944	snap1073	SNP	CGAATCCTCCAGCATAAGCTCTGGAGTG	CACGCATATGACACCTCTAAAACATCCACTAAA
C07	139	128.516	BoSF2784	SSR	TCTCAAACGCTTCTTCTCTGG	TCGTTGGGTCTTTGCTTGAT
C07	140	131.348	snap1074	SNP	CTTTAGTAACTCCAGAGACATATCTAAAAGCGCGA	TATCGATTTAGGTTTTTGGGAAGGGGAAAG
C07	141	141.975	snap359	SNP	GATTGGAGTCTGTTACGAGGGTCGGAG	CTCGTGCCGTGATCTCATGATTAGTAGAGAA
C07	142	145	BrSF018	SSR	CGGTCGGAAATAGCGAAATA	AGAAAACCCTAATCGCCCAT
C08	1	0	BrSF422	SSR	GGCTTGGTTGTATAAGCGTTG	CAAGAGTGCTTGAACCGTGT
C08	2	2.706	BoSF1461	SSR	TGCTCCTTTTTCACCGAGTT	GGCACTTTAGTTTGCGTTCC
C08	3	2.908	snap1201	SNP	TCTTGTCTGAGACTCCAAGATTTGTTTTAGTAGAGT	TGGTAACCCAAACAAAGACGCCACA
C08	4	16.348	snap1563	SNP	CCCCTCTCAGTGCCAAACCCTCAGTA	TTGCTCGATCCTAAGGTTGCTGGAATC
C08	5	19.123	snap1268	SNP	CGATGAAGATTATGAGATCAACTTGAGAGGG	AAATCTCATCCTTGCACGCATCGATC
C08	6	19.23	snap1719	SNP	CGCCCCACAAAACTTGTTGACAAAGA	AAAATCTTTTCTTTGGTTTATCTGAAGATAGTCCCG
C08	7	20.993	snap1789	SNP	ATCACATAGATCAGCGATGGCAAAACTAACTAAAA	TTGTATTGAGTTCGATTTGTAGAGTAAAACGTCCC
C08	8	22.604	snap1859	SNP	AGATCTGTTGACTAATTGGATGAGATATCGTGAATA	TCCGAGAAAATAAGAAAGATTATACAAATTGACCGA
C08	9	24.486	snap1277	SNP	TTGGTGTAAGATGAGATGGTAAAATGTTATTAGAGC	GGTTTTTCCTTCTCACATCGAGGAGGTTT
C08	10	25.229	snap1964	SNP	GGAGTTTTGATAGGAGATGGGAGAGTGTGAAC	TAGCCTCAAATAGGGCCTGCAACTCC
C08	11	26.846	snap1278	SNP	TGGTGGACTCGACTTCCGTGATATTAAC	CTCCATATGTTTTCCTCGGACTGGAAGAGT
C08	12	27.273	snap370	SNP	AATCTTGTTTAGTCTAGGTTTCATCTTAAAACCTCC	GGACTGAAGTATTAATCGACGTCGGATGG
C08	13	28.103	snap1156	SNP	TTCACTTGGAGATGGATCTTCGCTCTTAGA	GACCTCATAACCATCACCCATCAAGATCAC
C08	14	28.47	snap726	SNP	CATTCATCGATGTCCCCCGCA	AACCCATTAGCTCGAGCGTCGAATG
C08	15	29.076	snap051	SNP	AGATTCCTCGCGCCGAAAACG	CTCATTTTCCCATGATCCATGCTGACTTAC
C08	16	29.548	snap005	SNP	TTGAGAGACCAATCCTTACGTGTAGCTTCG	TCACACAAGAACGAGTACATTCTAGTCGCG
C08	17	29.702	snap617	SNP	TGGCGCAATGCAAACGCTCG	ATGATACCGGGATATTTTTCCCCAACAGTTA
C08	18	29.982	snap232	SNP	CGTGATGAAGGCAAAGCCAGAGGAG	CTGCAGCTACATGTTTTATTTTCCAAGCTCAC
C08	19	30.265	snap1648a	SNP	TTAATCGTAATGTGTATATGCTCAGAAAACGTTAAA	GAAGATGGCTACAGGTGAATCCCAGAAGAT
C08	20	30.609	snap1648b	SNP	TTAATCGTAATGTGTATATGCTCAGAAAACGTTAAA	GAAGATGGCTACAGGTGAATCCCAGAAGAT
C08	21	30.894	snap1990	SNP	CGTTGTTAATGGGCTCTATTTAATGAGCCGATA	GTTCTTCAATCTTACTGTTGTTGGCACTACGAAC
C08	22	31.205	BoE916	SSR	CCTGTCTCGGGGATGATGCTAT	GGCGCCGAACCCGAATGTAT
C08	23	31.337	snap1989	SNP	CGTTTCAAATTGTTTCCAGTTGCTGGA	TTTGGCATCTTTCCTAAGCTATATAATGCTTCCTC
C08	24	31.532	snap1279	SNP	AACAACTCTGGATGGGCAGTGGAAG	GGCTGGTTCTAGAGCTGGGATGGC
C08	25	31.834	BoSF2594	SSR	ATGGCCATCGTACTTTGAGG	CAAAGCCACGATTGCATTTA
C08	26	31.956	BoSF2427	SSR	CATCAACGATGGTGATGCTC	AAACCAAGTACGATCGGCAG
C08	27	32.279	snap055	SNP	GACGAAATCAAAGTCAGGAACTTCCAACG	GACTCCGATCGAGGCTAAACAAGAGTCAG
C08	28	32.701	snap1155	SNP	CACCTCCTTTCACGGAACTCTCTTGC	CACAAGATAACAGAACTGCCAAAGCTCCA
C08	29	32.784	snap839	SNP	AAGCTAGAGCCGAAGAGAAGGAGACAACAC	TGCCAAGTTCTGGTTCCCTTTCCC
C08	30	33.136	BoSF034	SSR	AGGCGAGCACTTTCACTGAT	TCTGGGGGAGGTTCTACTGA
C08	31	33.389	snap777	SNP	ACAAGACCCCATATGAGTTATTAACTGGCCAC	AGACCTCGTCTGGAATTACTTGAGGAATAGAGG
C08	32	33.528	snap371	SNP	CTGGAAATCCAACTCACCAAGGATTGAT	AGGTTTAAACAAAACGTTTTTCAACCAGGTAAAGAT
C08	33	33.705	BoSF1746	SSR	TGGGAAGTAAGTCAACATGGC	TTCTCGGTGGAGTATCGGTC
C08	34	33.819	FITO298	SSR	atctatccacctccttctttc	tccacaccaatcctcgcc
C08	35	33.939	BoSF2416a	SSR	TGATGGGCAAGTGTATTCCA	AGCTCGGATAAGGGGATGAT
C08	36	34.203	BoSF2311	SSR	AAGACCAACCATGACTTGCC	AAAACGACTATCTCACGCCG
C08	37	34.264	BoSF168	SSR	GAGCTTCCCTACCACCAACA	CTCACGATCCACCTTCCTGT
C08	38	34.276	BoE134	SSR	CTCTTATTTCTTGTAGGGCTTTTA	CCGTTGGAGATGACTGACTG
C08	39	34.41	snap1496	SNP	TCGTTCGGTCCCCCGTCGGT	TAGGCCGGTCACCCTTTGTTAACGAT
C08	40	34.502	BoSF444	SSR	TGACTCCTCGGTCTTCGTCT	TTGAGCTTGGTTTAGATCGTGA
C08	41	34.646	snap1149	SNP	TCTATGTTATCCATTTCATTAACCAATATGAGGCAA	AAGAATAACATTGGCCAACTACGATCTTCTGAGT
C08	42	34.844	BoSF2416b	SSR	TGATGGGCAAGTGTATTCCA	AGCTCGGATAAGGGGATGAT
C08	43	35.282	snap054	SNP	AGTGTTTTACACTCACCAAGGGGTCAACTG	GAAGGTTCTATGTTGCAGCCCAGCACTA
C08	44	35.938	snap101	SNP	GACAACCCCAGATGGCAGTAACCTCTC	TGAGATCGTCTTGGCCTCCGTGA
C08	45	36.459	snap1963	SNP	GGAGTTTTGATAGGAGATGGGAGAGTGTCAA	TAGCCTCAAATAGGGCCTGCAACTCC
C08	46	37.049	snap616	SNP	GAATGGAACCTCGGATTGGTATGACTGA	TAATTTTGTGGGCATGGGAGTGCTGT
C08	47	37.744	snap059	SNP	CAAACTCCACATGGTTGTAGTCAAGTTTAGACG	GCGGGAACTCATTCTGCAATCAGATTT
C08	48	38.448	BoSF1857	SSR	CGCAAAAATACAATCCAACC	TTACACCGTTGCTTTGGACA
C08	49	38.742	snap1346	SNP	TCCCGTTATGAATCACCTCGCA	AGCCATTCAACGAACAACTCTCTTCAGCT
C08	50	39.105	snap1349	SNP	CAAGGCCGGCCAGAAGTAGAAG	AGTTCGTCATCAAGCATCAATCTGGTAAATTAAAC
C08	51	39.813	snap141	SNP	TTAATTTTCCGGAGCATTATGTGAATAAAGACGT	CTCCATCCAAATGCTAATGAACAAAACCCTA
C08	52	40.277	BoE756	SSR	GATTGCTCGGCGACGGTAGAT	CTGGCTTAATGTTGGAGATGAAAA
C08	53	40.87	BoE035	SSR	TGGGAAGAACAAAGGAGATA	TAGATGAGACCACAAGCCGACCAC
C08	54	41.265	BrSF038	SSR	CTGGGTCTGATTGCTTCTCC	TAGGTCCACACAACACACCG
C08	55	41.569	snap688	SNP	TCATGGAGCGACCCAAACGCA	TTTATTTACTTTTCCAGCAAAACACCATGTTCTATG
C08	56	42.596	snap142	SNP	TTGACTCATCACCATAGTTATCAATGGCACAG	CCAACAACATTCCAAGTACGCACCG
C08	57	43.557	BoSF2403	SSR	AGGTGATCTCACCAACAGGC	GGGGTGGGTAGGTTGACTTT
C08	58	44.362	BoE013	SSR	TCTTCTGGTTCCGAGTC	AAATCCGTAGCTTCTGTCA
C08	59	45.436	snap1226	SNP	TGAGCTAGAGCGTCTCATCATCTTAACCACT	ATGGAGCTAGTGTGCTGTCCTGCGA
C08	60	45.853	snap510	SNP	TGGGACCGTGCAACCTGAACCT	ACCTCACTTTGACACATGATAACTCCGGTTAATAC
C08	61	46.315	snap1382	SNP	TGTTGCTTCAAGTGGCAAGAAGGATATA	AACACAATACTTGTCTGAGAAGAAAACAGATGCATT
C08	62	46.557	snap1384	SNP	GATGAGCTTCAACATGTGGCACG	TTTGAACCACTTACCTGAAAGAATGTTAAAGCAAG
C08	63	46.879	BoSF2749	SSR	GCCAAGACTTCACGGTCATT	TGTCTGTCTGGTCCCTCTTT
C08	64	47.224	snap1105	SNP	GTACCGAAGAAAGCTTCTTAAGACATCTAACACG	TCATGATTTCGGACAAAATCTCTTCACAAAA
C08	65	47.667	snap1188	SNP	AAACAACAGAGAGGTTTACTTAAATCAATGGATACA	GCACCTGTCCAACTCAGTTCCTGTTTACA
C08	66	47.891	BoSF2678	SSR	TTTGTCAACAGACAGACGCA	TCGATTAAGGATCGGAAACG
C08	67	48.371	BoSF1100	SSR	GGTACAAAAGCCCAAACGAA	CGTAGATCATCGCGAAAACA
C08	68	49.599	snap1381	SNP	ACAGAGAAGATTGGATCAAAGGAAAATGATA	GAAAGTTTAGCATCCGTCAACTTGACCCTAAC
C08	69	50.341	snap1227	SNP	CCGCTTGCCGCATATCTTCAAAAT	AGAGTTTACAAAAGCAAAGATCCATCCAACATCT
C08	70	52.431	BoSF1224	SSR	GATGATCACTCCACCAACCA	ATCGTGGTGGTTCAACCGTA
C08	71	52.795	BoSF2743	SSR	GAGGCTGGCTTTGTATGGAG	TCAAAACGATCCCTCAGGTC
C08	72	53.34	BoSF945	SSR	AAACGCAAACACCCAAAAAT	AACGACCAAACACCTCCAAG
C08	73	53.798	BoSF1220	SSR	CACCTGTTGTTGCTTGCACT	GGCTTGCCTATAAGAGCACC
C08	74	54.25	BoE615	SSR	TCTTCGTCTCCTCCCTCCTTCCT	GGTGATTTTGACGGGGTTTGAT
C08	75	54.571	BoSF2979	SSR	TGTGATGTAACTATTTGAAACCTTCCC	AAGCATTCAACGTTTATAAAGCCAA
C08	76	55.083	BoSF2585	SSR	AGCTCGTCGGAGTCTGATGT	TCATTCATCTTTCTTCCCCG
C08	77	56.577	snap343	SNP	TGATGGTTTTCTGAGCCCACTTTGGTC	CTACATGCTGTTCTCGCCATTGGATATAGC
C08	78	57.017	snap588	SNP	GGAAGGTGTTGTGCCCATTCCTGTAGTT	ACACCAAACGAGCCACAGCATCTACAC
C08	79	57.93	Ol12G04a	SSR	CGAACATCTTAGGCCGAATC	GGTTAACCTGCGGGATATTG
C08	80	58.354	snap589	SNP	TTCAAGGTTACTCTCGTCTCCACATCCACT	CAAATATACTCAAATCAAAGATAACAACGTGATCGC
C08	81	58.493	Ol12G04b	SSR	CGAACATCTTAGGCCGAATC	GGTTAACCTGCGGGATATTG
C08	82	58.741	snap676	SNP	CCTCTTCCATCAAAGCAGCTGCAGTC	GGTGTTCTTATGGAGGAGGAGGGGTGT
C08	83	59.218	snap125	SNP	CAATAAGGTGATGCACTTTAAGGTCCTTATCCAC	TTTGGGACATACTTTTTGCTGAATGGTTTTC
C08	84	60.336	snap1642	SNP	GCACGGCTGGGATTTGAAGCCTATA	AACTCCATGAAATGCACAACAATAAAATGAAAGTTA
C08	85	61.377	snap735	SNP	GTCCTGTCTCGTTGGAGGAGATTAAGATAGC	CGAGACAAAAGCACCTTGAGTTTCAGAGATAA
C08	86	62.375	snap1890	SNP	TTCAAGAATGCAAATAAGGTTTGACGTGTAAAAA	TTTGATGGAATTGGGTTTGTAATTGATGGTT
C08	87	63.082	snap026a	SNP	GCTATGGGACAGGCCCAATGTGA	TGAGACAATTGAGGCTTGAAAGCATGG
C08	88	63.528	BoSF2407	SSR	ATATTCCGAGCACGATTTGC	GCAGGATTCTCTTGGTGGAA
C08	89	64.022	snap734	SNP	GCGCACTACTTCCTTTAACATCAAATGCTG	AAGAACTGTTTTGGAGACAAAAATGTCGTGAA
C08	90	64.474	BoSF2981	SSR	TTTGGTTACTAACACGTTTGTAGAATGT	TGATTTGTGGTTTGTGTTTTAGTTTT
C08	91	65.168	snap026b	SNP	GCTATGGGACAGGCCCAATGTGA	TGAGACAATTGAGGCTTGAAAGCATGG
C08	92	66.222	BoSF170	SSR	TCCATATCCAACAACATTCTGC	AAAAGAAACCCGCACAAAAA
C08	93	67.085	BrSF017	SSR	GCCTTAGCGGTACTGGAGAA	CACAGCCAGAATTTCGGATT
C08	94	68.541	BoSF135	SSR	GCAAGGGGGAGAGAGAAAAC	AACGGTGGCGTATCGTAAAG
C08	95	69.348	snap1641	SNP	AATTTCAGGAAGAATTTATGTAGTTTCAAGAAAACA	TTTCATAAGTAAATTCACGAGCCAACCAAACATA
C08	96	70.833	snap1726	SNP	AAGATACGCTAGTACTCTCTTCCATTTACAATTACA	TTAGAAATTGTAGTCAACACATCTTTGCTTCGCT
C08	97	72.902	BnGMS4	SSR	AAAGCTGCAGAAAGAAGATG	ATCCGTTCTATACTGCTCCA
C08	98	73.07	BoSF2057	SSR	GAATGTGAAGGTTCTCTCTGTTGA	TTTCGGCGGTTCTTAAAGATT
C08	99	73.239	BoSF1931	SSR	TCCATGACTCTCGTGCTGTC	TGTGTGACGAATTCACTGGG
C08	100	73.727	BoSF2596	SSR	CAAACACCAAGAAAGCGACA	AAGCAATGATTTGTTTCCGTTT
C08	101	75.07	BoSF1951	SSR	TGATGGGCTATCTCGGAAAC	AGGAGATTTGTCCTCCCCTG
C08	102	75.387	BoSF1740	SSR	AAGGCCAGTCCAACCAGAG	GATAACCGATCGGACATTCG
C08	103	75.473	BoE169	SSR	ACCACCGTCGCAGCAACAAAAT	AGAGGCACCAGTCACAACCACAAC
C08	104	75.541	BoE137	SSR	AGAAGATCAAGCACAAGCACAAGA	TTATGAAATCACCAAACCGAAATC
C08	105	75.713	BoSF434	SSR	GTGCCGAGGCATGATTTATT	CAGATTAGCATTGCGGTGAA
C08	106	75.991	BoE080	SSR	AAGGTGCAGAGGCTCAGGAAGGA	TTATGAAATCACCAAACCGAAATC
C08	107	76.652	BoE822	SSR	CAATGAGCAAGGCAGTT	GAAGCGTGAAGTTTGTTG
C08	108	77.314	BoSF2811	SSR	AACGATCTCGGTGGTGGTAG	AGGGACTCAGTGCTTCCTCA
C08	109	78.573	BoSF1080	SSR	TCCCACACTAGAGAGAGCGAA	CAAAATTACAACCCCATAACACA
C08	110	79.44	BrSF061	SSR	CATTGTTCCGGTGACACTTG	CCTCTGTTTTCGCTTCCAAA
C08	111	80.532	BoSF2431	SSR	CCAAAGCTGTTGGATCCTGT	GCAACTCCAAGGTATTTGCAT
C08	112	81.896	cnu029	SSR	TACCCATTGGTGTCCTCCAG	TCGTTCTCGAATGTGAATTGTC
C08	113	83.095	BoSF333	SSR	CGATCAGTACCAGCCGAAAT	TCTCTCAGCTCCTCAACCGT
C08	114	83.454	BoSF378	SSR	AGTGTCCCTCAACTGCATCC	AAAGCTGAGTCACAGCCCAT
C08	115	84.127	BoE974	SSR	TAGATCGGACGGAGGAAGGAAGA	TTGGGCTGGAGGTAGACGAAGAG
C08	116	84.169	BoSF2055	SSR	GAATCACAAAATCACGCCCT	TCATCAGACCAATAAGAGTCCG
C08	117	85.184	BoSF365	SSR	GAGATTGGAAGAGCGCAAAC	ACCCCAAGCCTGGTTAGACT
C08	118	86.203	BoE391	SSR	ACACAAAGGAGGAAACGAGAGC	CATCAATGACTGTAAAACGAGCAC
C08	119	87.243	BoE876	SSR	GGGCCTCTTCCTCCTCA	GATCTGCAAGTGGTCCTG
C08	120	90.924	BoSF2680	SSR	AAAGGTTAGGTGGTTGGATAAAGA	TGTCTTCTGATGCCTTGGTCT
C08	121	92.43	BoSF1949	SSR	TGACCAATTTTTATTTCCCCC	CTTGGTCTAAGGCATCCGAA
C08	122	92.804	BoSF2980	SSR	CAACTTAATGATTTGGTTTTCTTTGAA	TGCAGAAATACTATAGTTTACCGAACTG
C08	123	94.134	BrSF506	SSR	CGTGAAAACAATCGTTCAATTT	CAAATTGTCGCCTACCAAGA
C08	124	96.551	BoE116	SSR	AAAGAAGGATGAAAACAAAACAAC	GCTACCACTGCGTCTTCCTC
C08	125	96.908	BoE996	SSR	TGGCCTTTTCCTACAACACCT	GGCGGCGATGGGAATAAGAAAA
C08	126	98.098	BoSF223	SSR	AGCTCACGAATCTGCTCCAT	CCGAAACCAAGATAGGTGGA
C08	127	99.201	BoSF1835	SSR	CAGGCTCGAGACAATCCAAT	ATGTGAGGGGTGGTTGTGTT
C08	128	101.259	BoSF233	SSR	GCTCAAGAGGAGTCGTCGTC	GCCAACTATCAGCCTTCTCG
C08	129	103.314	CB10092	SSR	TTGATCCGAAATTCTCTGG	AGGCAAGCAATAGATAAAGG
C08	130	104.43	snap418	SNP	GAGTCAAAGTCAGTGGGGATACTCTCAGCA	ACAATGGCTAGATGTCTATCCTCTTTAGGTCCAA
C08	131	106.109	BoSF2819b	SSR	GACTTCCATCGAGCACCTTT	ACTGGAAACTCTTCAGCGGT
C08	132	107.148	BoSF255	SSR	AGTGGGTGAACCAAGGACAA	AAGCAAGTTTCAGCCAAAGC
C08	133	107.797	BoSF2612	SSR	CGTAGCCGTCTCTTACGCAT	TTCAGTCCAGCGTTCAACAG
C08	134	110.483	BoSF2517	SSR	TTTTCTTTGGGACCAACCTG	GGTTGGTGTTGTAACCGGAC
C08	135	113.076	BoSF2542	SSR	AAGAATCCTTTGAGCCCGTT	TACCAAAGACCCGTTCAAGC
C08	136	113.872	CB10139a	SSR	TCTCAAAAGGATATGCGTGAA	CAAAACTCATCAGGGTTGTAG
C08	137	113.969	CB10139b	SSR	TCTCAAAAGGATATGCGTGAA	CAAAACTCATCAGGGTTGTAG
C08	138	114.345	BrBAC260	SSR	AACTTCTTTGGGGCCACTTC	TCGAATTTGGATTAGTGGCA
C08	139	114.345	sORB29A	SSR	CCTCTGTTTCCATGGAGTGG	AATGATCAGGAGGAACGTGG
C08	140	117.081	BoSF2002	SSR	ACAAGGTTAAAACGTTGCCG	GATTGCTCCAAACGAAGGTC
C08	141	117.695	BoSF2235	SSR	CGGATTAATGGATTCCGAGT	AAGCAAGCTCTCCCACTGTC
C08	142	120.542	BoSF1028	SSR	AACTCTTAGCTTTAATTGCGTGC	TGCCGACGAAAGTAAGAAGAA
C08	143	123.751	BoSF1684	SSR	tatttggttgggcagattac	actttattggaactatcaggga
C08	144	127.718	BoSF1259a	SSR	CCGTAGTCGTGGTGGTTTCT	ATCAAAGCGGTTCCAACAAC
C08	145	128.517	BoSF1259b	SSR	CCGTAGTCGTGGTGGTTTCT	ATCAAAGCGGTTCCAACAAC
C08	146	137.024	BoE836	SSR	CTGGATATTATTACATTTGAGGTC	GGAGAACATTTGTCGAGTAGTAGA
C09	1	0	snap1225	SNP	GAACCCCTTTTACCTCTCTAGCTTCTCTTTAGAATT	ATGATTCAGGGATCTCCATGTCCGC
C09	2	1.655	snap1049	SNP	CCTCGCCGTTATCTGCTTCGTGC	TCTCAAAGCAAATATGATGTTAAGGCTCACAATT
C09	3	3.523	snap1376	SNP	CCTTGGAGTTTAATTTAAAATGCTGTTCTGAGTA	CATCTCAACAATGTGATCACTGACACAGAGAA
C09	4	5.169	snap815	SNP	TGTCCATGGTGGCTACAGTTAAGATGTCTTGT	TGAAATTGTATAGCTTCATAACTTTCGCTGTTTGTC
C09	5	6.005	snap490	SNP	CCAATGGATTCGAACCGGAGCACT	TTGAATATTTTTGAAAATGTATAGGTTAACAACTCA
C09	6	6.538	snap491	SNP	CTCCCGATCTCCACCTTCTAATCAATGG	TCAAAGACGAAGATTCTGTTAAGTACTGCACATTCT
C09	7	8.245	snap295	SNP	ATGACGGATCAGAAAATCCGTTCGTCTC	GGACCGTCAGATACAACAGCAGGAAAGTT
C09	8	10.101	snap1369	SNP	CACTGCAAGGGGACATAGGAGTTACG	GGTGGATAATAGTGGAGTCGACAAGAGGCT
C09	9	12.965	snap1370	SNP	CGGAGAGGAAATCACCCATCTTCATG	GAAAAGTCGCGTGGAAAAGACACGAA
C09	10	14.639	snap1224	SNP	GGATTGTAGCATCCAGCCTTGTTCTCTATT	GAGATCCCAACAGTTGTGAAACGTCAAGA
C09	11	17.011	snap561	SNP	CTAGAGGTGAGAAGGGAGGATTTTCGACC	AGGAGCAGCAGTAACGGAAGACCTTGA
C09	12	18.372	BoSF2010	SSR	AGATGAACGAGCCTCACGAT	TGCCAATGCCAAATGAAAAT
C09	13	21.279	BoSF2717	SSR	CCGACAGCAAACAAGATCAA	TCAGACCATCTGTTTGGTCG
C09	14	32.502	BoSF2304a	SSR	AGAAACGCAAATGGTCTTCG	CTGTATGAGCATGGCTTCCA
C09	15	34.863	BoSF2304b	SSR	AGAAACGCAAATGGTCTTCG	CTGTATGAGCATGGCTTCCA
C09	16	35.793	BoSF1757	SSR	TCGTCTGCCATGTCTCTCTG	CAGCTGATATCGTATGGTGGG
C09	17	37.731	BoSF258	SSR	ACTCTTGCTCGTCCATTGCT	GAGGCGCCGTACATTAGAAG
C09	18	38.906	BoE337	SSR	AACTGAGACTGAAAAAGACAAACA	TTCAGCATCAATCAACTTATCAAT
C09	19	43.288	BoSF2206	SSR	CCTCTGTCCGCATATTTGGT	CTCTTGGACATATCTCCGGC
C09	20	44.875	BoSF1733	SSR	TGGTTGATGCTTCAGACGTG	TGCAAGCAGTGAAATGGAAG
C09	21	45.888	BoSF1640	SSR	agcacaactacctgaacctct	tttatcctcggtcttctctct
C09	22	46.751	BoSF2210	SSR	CTCTTCCCCTTCCCATTTTT	TTAGGCTCACAACCACCTCC
C09	23	49.361	BrSF460	SSR	TTGGGGACTTGTCACATCAG	GGACCCGTGGATAAAAGGAT
C09	24	49.577	BoSF2053	SSR	CTTTTCGGTTTCTTTGCAGC	CAACGGTCCAGGGTAGTTTG
C09	25	50.215	snap1463	SNP	TTGCAACATTGTCAACTTAATGAAAATGAG	TTGGAGTTTATGTCTTTTAGTTTTATGAGAACCATC
C09	26	51.295	snap226	SNP	GCTGTCCCGAGGAGGTTTGATGC	CGTCGCGATCGTGTTCCTGAAAA
C09	27	51.784	snap228	SNP	CCTCATCAGTTAATGCTGCAAGGACATACC	TCTGAAACGCAGAGTGGCTCCTAGTTTATG
C09	28	53.662	BoSF368	SSR	CGGGGAAAGAAAGATCAACA	AATGCTAGGAGCTGCATCGT
C09	29	54.561	BoSF2686	SSR	AACATACTTCCCCTCGGGAT	GGGCGAAGTGGTTAAAGTGA
C09	30	55.165	BoE278	SSR	GGGGAAGGGACGAAATACAGGAGT	CTTTAAGGGCTTCGATGGAGTTGG
C09	31	56.187	BrSF094	SSR	TGCGTGGAATTGATCTGAAA	ACAGCCTGACCGTAACAACC
C09	32	56.513	snap867	SNP	AGCTTGTGGTCAAGTGATAAAGGGATGGA	CATTGCAATGATAAAACTTTATAAGACAATTTGACC
C09	33	57.517	snap554	SNP	CTAGAGGAAGCCAAGCCAAAACGTTTCTT	TGGTTGACATGTTGATTCCTTCAGCGTAT
C09	34	57.92	snap2066	SNP	GATCCCTAAGTATTACATCCGAACCTCTTATTCGT	GGCCACAAATCATTGACCAATAAAGAGAAAGTA
C09	35	58.245	snap1934	SNP	GGCGTGTGGTATATCCGGAACCTGTA	AAATCCTCTCCCAGAAGTACAACCCGC
C09	36	59.066	BoE425	SSR	CCAACACCAAATCGCATAATC	GGAGCTCCCACCTACAGTTTC
C09	37	60.003	FITO247	SSR	ataccttcttggttgggttt	tctctctttggttcagtcttt
C09	38	60.715	snap464	SNP	TGGCTAACGGGCTTGTGAGCGTA	TTAAGATTCTTTGCAACTGCTAACCACAGTAGAAGA
C09	39	61.075	snap1282	SNP	TCCAAAAAGCCTACCTAGGAATACAACAGAAG	ATTGGCAACTCTCAACTATGTAGTACTGCAATCTGT
C09	40	61.401	snap1670	SNP	CCAAGGTCCCGAAGAAAATAGCTATCAGTATAGAGA	TCGTAGAACCTCGTCCCCTTGTTGG
C09	41	61.803	BoSF1620	SSR	GCTTCTCTTCGTTCCATTGC	CGTTCCTGGGAAAAGTGAAA
C09	42	62.382	BoSF1675	SSR	aaactgagaatcaagggtt	atgtcaagaacaaatcaacga
C09	43	62.731	BoSF366	SSR	TTTCAAATTAGACCGGTTCG	TTTTAATGGATTTACGTATCACACAA
C09	44	63.077	sNRG42	SSR	TCGTGGGGATTAGTCTGAGC	ATCCCGAGTGACAAAAATTG
C09	45	63.734	snap2000	SNP	CATCCGGAGTTGAATGACACGGTG	GAAGGGGTCCTGACCTATCCAATCATACC
C09	46	64.072	snap301	SNP	GGTCTGGAGAAAGTCACTAATGCTTCTAATCG	GTGTATTTCCGATGAGATTCTAGTGTGCGGTATA
C09	47	64.539	snap269	SNP	CTCACGAGCTTGTTCAAAACGAGAGGA	TATGCCAATCTGAAGAAACTACACAAGTCAGACA
C09	48	64.762	snap1609	SNP	CGCGTGGGCCGCATAGCCTATA	TAGATGCTAAGTTCTTTTCTCTGTCTCTCCCTTTTG
C09	49	65.232	snap192	SNP	GAATGAGAGAACCATACGCCATTGCTG	AAGGGATCTTGCCAACGGTTTTCTAAAAGT
C09	50	65.513	snap614	SNP	TGAGCTTGATCACTTGCAGGTTCGTC	CATTTCAACCTTTTTAGTGTGATCTAAAAACGAGCT
C09	51	65.772	snap1700	SNP	GCAGTGTTGCTTCCATGAAGTCTTTAGAACA	TCAATGTCATCCTGTGGGGCAGTG
C09	52	66.246	snap084	SNP	CAGCCTACACGTCTTGAGCTCCGTT	TAAAGAGCTTTTGTTGAAGTTCTCAGCTAGGGATAA
C09	53	66.543	BoSF1451	SSR	TCGGTATCACCAAATGTTGC	TTCTCGACGTAGAAGTCGAATG
C09	54	66.628	BoSF052	SSR	ACTTGGGATACAATGCTCGC	CTGCAGAAGAAGGGGAACTG
C09	55	66.844	snap1071	SNP	ACCCCATTGATGATGTGAGATCCTGC	ATTCGTGCAACCCGGTCCTGAAC
C09	56	67.028	snap077a	SNP	CGTAAAAATGCTTAAAGCCGAAAAACCGT	TCGATAACAAAAACGGAAAGTTGCTTATTGC
C09	57	67.165	snap859	SNP	CCCATCTCAGTGGTATCATAGCATATCAAGCA	GAGAGGTGGGTTAGGGTTTTGATCGAGA
C09	58	67.369	snap858	SNP	GATTAATCGCGTCCTACACCTATCTCTCCAG	GATTTCTTTGATTATGGCCTCAGGGGG
C09	59	67.516	BoSF363	SSR	CTCTCCGATCGTGTCCGTAT	GTCCAACACCGTCTTCCATT
C09	60	67.625	snap1977	SNP	CGGAAATATTTGCCTCAATATCTAACCTGCA	CTGGTTATGAACTCGTCATTAGGTGCTGTCTATC
C09	61	67.752	BoSF381	SSR	GGTTATGCACACTTTATCATCAGG	GGGTTGTTCTGGGTGAGAGA
C09	62	68.022	snap1284	SNP	GGCCGAGGATGTTTAAATACCAACTCAA	GCAATTCTATATTTTGGGCTAATCTCTCATGAACC
C09	63	68.287	snap2016	SNP	ATGTCATCGACCGTATCTGAATCATCCGTA	CATCCAATGTCCGATGTTGTGATTGC
C09	64	68.411	snap1280	SNP	TGAGCTAAGTGACACTGAAGATGGGGG	CTCCAAAAACATAGACTGATTTTATTCCTGGAAGAG
C09	65	68.58	snap652	SNP	CCAAAACGTAAGCCAGGGATGACCA	GAGCAAGACCCCCACTCAGTCCATC
C09	66	68.761	snap651	SNP	GCCTTGCCCCTTGCCTTCGT	AAACCCCACCAGAGCTTATGAGACCTTCTAG
C09	67	69.086	snap856	SNP	GTAGAACTATGACCAAATTTCGTAACACTAGTAGCT	CCGAAGATACTGGTGTGTTTTTAGTTATACCGAAGT
C09	68	69.284	snap1063	SNP	GCGGGGGCCTCATCAAAAAGC	CTTTGCACCTGAATGCTTAGAGGCCAT
C09	69	69.947	snap2018	SNP	AATAAAAATTTTTTTACATAAACACAGCCACGCACT	AAATCGAATGTCACCTCTTTGATGATCGAAT
C09	70	70.404	snap077b	SNP	CGTAAAAATGCTTAAAGCCGAAAAACCGT	TCGATAACAAAAACGGAAAGTTGCTTATTGC
C09	71	70.665	snap1202	SNP	GGTCGATGTGATGGCGACTTCATT	GATTAAAGTATCTACAACAAATTGACACATGGCCC
C09	72	71.155	snap389	SNP	CCATCTCAAGATCAACCCTATGAAGGTCC	CCAATCAAGCTCAGTGTAAGGGAGTGGTT
C09	73	71.832	snap302	SNP	TGGAAGAATATCCATGATATTGCTCAAAATAAACGT	TTTCTTTTACATGGCTTACCGGAATGGTG
C09	74	73	snap163	SNP	CAACCGTAAGCATCCCTCTCTTCAGCT	ACTCTTCCAGCGTCATCTCCTACAACGA
C09	75	73.406	snap284	SNP	GGCCATTACCAAAGGTGTTGCGGT	CCATGCAAGAATGCATTTTGTACATCCAT
C09	76	73.746	BoSF2421	SSR	CACTCAGAGGAGGAGGTTGC	GCCACGTGTAGGCATGTAGA
C09	77	74.2	BoSF2862	SSR	CCAAAGGCCACATTTGTTTT	CGATTCTCAGCTGTGGTGAA
C09	78	76.375	snap165a	SNP	GAAACCGGCCCGAATCCGCT	TGAAAGTTAACATGTTTGACATATCAGTAGTGGCT
C09	79	76.375	snap165b	SNP	GAAACCGGCCCGAATCCGCT	TGAAAGTTAACATGTTTGACATATCAGTAGTGGCT
C09	80	77.702	snap194	SNP	CACTGACATTCACTGGCAAGCTGTGAC	GTTGAGACTTGGAGGAGATACCAAGTTCTTTGA
C09	81	78.276	BoSF2966	SSR	TTCTCTTCTCAAACAACATGCAA	ATCCCTAGCAAGCAACCCTT
C09	82	78.753	snap792	SNP	GTCACGTGTGCCATCTTGCATCC	GCTTCACACCGTTAGAGGAGGAGAGTTTG
C09	83	79.198	snap165c	SNP	GAAACCGGCCCGAATCCGCT	TGAAAGTTAACATGTTTGACATATCAGTAGTGGCT
C09	84	82.667	snap640	SNP	AGTAACGCGACTTAACTCCACGAGGAGAA	TCCTCCTCCCTTTGAACGAAACATCC
C09	85	83.923	snap641	SNP	GCCGATGATAACCTGAGGACGGCT	AAGCAATCAAGAAGTGATCTATAAAGCGTGTTGA
C09	86	84.911	snap1745	SNP	AGTGAACTCTTTCGATTTGGTGATTTTCACA	CCTAAATTTCCGCCTCTCTCTCTCCCTC
C09	87	86.088	BoSF1430	SSR	TCAAAATGACCGATATAAACGC	TCAAGAAAAATAAAAATTTTGGGA
C09	88	86.733	BoSF1553	SSR	AACCGATTTTCGTTCAAATTGT	CGAGCAGAAGCGATTGATTT
C09	89	87.333	BrSF340	SSR	CGCGATGGAAGATGTCTTTT	AAAAGGTTTGGTGCCTGTTG
C09	90	92.51	BoSF1245	SSR	CTCCTGTCTTCTTCCATCGC	ACCACAAGGTGTGTGAGCAA
C09	91	93.703	BoSF2564	SSR	TTGCTTTTGCTTCTGGGTTT	TGTTTGTGTCCGAAATCACG
C09	92	94.595	BoSF1932	SSR	TCCATTTCAAGAAGTCGGATCT	CAACACTTGCACCCATTTTG
C09	93	96.293	BoSF1244	SSR	CGAAAGCATGGGGTGTTAAT	GCGATGGAAGAAGACAGGAG
C09	94	99.426	BoSF2082	SSR	TCACATTCACTTGGTGGAGG	TGATAATGCAGACTGGAGAACAA
C09	95	100.468	BoSF1944	SSR	TCTCGTCTTTGTTAAATTTACTAGGTT	AAGGTGCACGTAAAGCTTGG
C09	96	108.331	BoSF2679	SSR	TTTTGGCGATTTTTGAAAGG	GGAAGGGGCCAATAGTTGTT
C09	97	110.45	BoSF2361	SSR	TGAGAGGAAGAGAAAAGCCG	TTGTTAAAGAGACAAGGGGAAA
C09	98	114.95	CB10266	SSR	GTTCTTGACTGCCACCAC	TGTGGTTCACCTGAGCTT
C09	99	126.324	BoSF2720	SSR	CCTGACGGTCCTCTTTGTGT	GTCAAACGTGCCAAAAAGGT
